# Supplementary material for: 1,1′-Bicyclo­hexyl-1,1′-diyl 2,2′-bipyridine-3,3′-dicarboxyl­ate
Source: Acta Crystallogr Sect E Struct Rep Online. 2012 May 5;68(Pt 6):o1629. doi: 10.1107/S1600536812018508 (PMC3379234; doi:10.1107/S1600536812018508)
Supplement: Supplementary file 1 [file e-68-o1629-sup1.cif]

##############################################################################
#                                                                            #
# This CIF contains the data in a paper accepted for publication in          #
# Acta Crystallographica Section E. It conforms to the requirements of       #
# Notes for Authors for Acta Crystallographica Section E, and has been       #
# peer reviewed under the auspices of the IUCr Commission on Journals.       #
#                                                                            #
# Full details of the Crystallographic Information File format               #
# are given in the paper "The Crystallographic Information File (CIF):       #
# a New Standard Archive File for Crystallography" by S. R. Hall, F. H.      #
# Allen and I. D. Brown [Acta Cryst. (1991), A47, 655-685].                  #
#                                                                            #
# The current version of the core CIF dictionary is obtainable from          #
# ftp://ftp.iucr.org/pub/cif_core.dic.                                       #
#                                                                            #
# Software is freely available for graphical display of the structure(s)     #
# in this CIF. For information consult the CIF software page                 #
# http://www.iucr.org/resources/cif/software.                                #
#                                                                            #
# This file may be used for bona fide research purposes within the           #
# scientific community so long as proper attribution is given to the journal # 
# article from which it was obtained.                                        #
#                                                                            #
##############################################################################
data_global
_audit_creation_method     'form.cif (version 2.0)'
_journal_data_validation_number     ?
_journal_date_recd_electronic     2012-04-20
_journal_date_accepted     2012-04-25
_journal_name_full     'Acta Crystallographica, Section E'
_journal_year     2012
_journal_volume     68
_journal_issue      6
_journal_page_first     o1629
_journal_page_last     o1629
_journal_paper_category     QO
_journal_paper_doi     10.1107/S1600536812018508
_journal_coeditor_code     IS5124
_publ_contact_author_name     'Prof. Fun, Hoong-Kun'
_publ_contact_author_address
;
      X-ray Crystallography Unit
      School of Physics
      Universiti Sains Malaysia
      11800 USM, Penang
      MALAYSIA
;
_publ_contact_author_email     'hkfun@usm.my'
_publ_contact_author_fax     '604 6579150'
_publ_contact_author_phone     '604 6533652'
_publ_section_title
;
1,1'-Bicyclohexyl-1,1'-diyl 2,2'-bipyridine-3,3'-dicarboxylate
;
loop_
    _publ_author_name
    _publ_author_footnote
    _publ_author_address
    'Hoong-Kun Fun'
;
      Thomson Reuters ResearcherID: A-3561-2009.
;
;     X-ray Crystallography Unit
      School of Physics
      Universiti Sains Malaysia
      11800 USM, Penang
      Malaysia
;
    'Ming Yeng Lim' ?
;
      X-ray Crystallography Unit
      School of Physics
      Universiti Sains Malaysia
      11800 USM, Penang
      Malaysia
;
    'Ching Kheng Quah'
;
      Thomson Reuters ResearcherID: A-5525-2009.
;
;
      X-ray Crystallography Unit
      School of Physics
      Universiti Sains Malaysia
      11800 USM, Penang
      Malaysia
;
    'Dongdong Wu' ?
;
     School of Chemistry and Chemical Engineering
     Nanjing University
     Nanjing 210093
People's Republic of China
;
data_I
_audit_creation_method     SHELXL-97
_chemical_name_systematic
;
1,1'-Bicyclohexyl-1,1'-diyl 2,2'-bipyridine-3,3'-dicarboxylate
;
_chemical_name_common
;
7,8-Dispirohexyl-7,8-dihydro-[1,4]dioxecino[7,6-b:8,9-b']dipyridine-5,10-dione
;
_chemical_formula_moiety     'C24 H26 N2 O4'
_chemical_formula_sum     'C24 H26 N2 O4'
_chemical_formula_iupac     'C24 H26 N2 O4'
_chemical_formula_weight     406.47
_chemical_melting_point     ?
_symmetry_cell_setting     monoclinic
_symmetry_space_group_name_H-M     'C 2/c'
_symmetry_space_group_name_Hall     '-C 2yc'
loop_
    _symmetry_equiv_pos_as_xyz
    'x, y, z'
    '-x, y, -z+1/2'
    'x+1/2, y+1/2, z'
    '-x+1/2, y+1/2, -z+1/2'
    '-x, -y, -z'
    'x, -y, z-1/2'
    '-x+1/2, -y+1/2, -z'
    'x+1/2, -y+1/2, z-1/2'
_cell_length_a     16.7647(3)
_cell_length_b     10.2618(2)
_cell_length_c     11.5755(2)
_cell_angle_alpha     90.00
_cell_angle_beta     99.8100(10)
_cell_angle_gamma     90.00
_cell_volume     1962.28(6)
_cell_formula_units_Z     4
_cell_measurement_reflns_used     4821
_cell_measurement_theta_min     2.34
_cell_measurement_theta_max     32.42
_cell_measurement_temperature     100
_exptl_crystal_description     'block'
_exptl_crystal_colour     'colourless'
_exptl_crystal_size_max     0.525
_exptl_crystal_size_mid     0.242
_exptl_crystal_size_min     0.121
_exptl_crystal_density_diffrn     1.376
_exptl_crystal_density_meas     ?
_exptl_crystal_density_method     'not measured'
_exptl_crystal_F_000     864
_exptl_absorpt_coefficient_mu     0.094
_exptl_absorpt_correction_type     multi-scan
_exptl_absorpt_process_details     '(<i>SADABS</i>; Bruker, 2009)'
_exptl_absorpt_correction_T_min     0.9523
_exptl_absorpt_correction_T_max     0.9887
_exptl_special_details
;
The crystal was placed in the cold stream of an Oxford Cryosystems
Cobra open-flow nitrogen cryostat (Cosier & Glazer, 1986) operating
at 100.0 (1) K.
;
_diffrn_ambient_temperature     100
_diffrn_radiation_type     MoK\a
_diffrn_radiation_wavelength     0.71073
_diffrn_radiation_source     'fine-focus sealed tube'
_diffrn_radiation_monochromator     graphite
_diffrn_measurement_device_type
;
Bruker SMART APEXII CCD area-detector
;
_diffrn_measurement_method     '\f and \w scans'
_diffrn_detector_area_resol_mean     ?
_diffrn_reflns_number     11734
_diffrn_reflns_av_R_equivalents     0.0268
_diffrn_reflns_av_sigmaI/netI     0.0299
_diffrn_reflns_theta_min     2.34
_diffrn_reflns_theta_max     32.66
_diffrn_reflns_theta_full     32.66
_diffrn_measured_fraction_theta_max     0.992
_diffrn_measured_fraction_theta_full     0.992
_diffrn_reflns_limit_h_min     -24
_diffrn_reflns_limit_h_max     25
_diffrn_reflns_limit_k_min     -15
_diffrn_reflns_limit_k_max     15
_diffrn_reflns_limit_l_min     -14
_diffrn_reflns_limit_l_max     17
_diffrn_standards_number     0
_diffrn_standards_interval_count     .
_diffrn_standards_interval_time     .
_diffrn_standards_decay_%     ?
_refine_special_details
;
 Refinement of F^2^ against ALL reflections.  The weighted R-factor wR and
 goodness of fit S are based on F^2^, conventional R-factors R are based
 on F, with F set to zero for negative F^2^. The threshold expression of
 F^2^ > 2sigma(F^2^) is used only for calculating R-factors(gt) etc. and is
 not relevant to the choice of reflections for refinement.  R-factors based
 on F^2^ are statistically about twice as large as those based on F, and R-
 factors based on ALL data will be even larger.
;
_reflns_number_total     3578
_reflns_number_gt     2972
_reflns_threshold_expression     I>2\s(I)
_refine_ls_structure_factor_coef     Fsqd
_refine_ls_matrix_type     full
_refine_ls_R_factor_all     0.0535
_refine_ls_R_factor_gt     0.0434
_refine_ls_wR_factor_gt     0.1115
_refine_ls_wR_factor_ref     0.1194
_refine_ls_goodness_of_fit_ref     1.035
_refine_ls_restrained_S_all     1.035
_refine_ls_number_reflns     3578
_refine_ls_number_parameters     136
_refine_ls_number_restraints     0
_refine_ls_hydrogen_treatment     constr
_refine_ls_weighting_scheme     calc
_refine_ls_weighting_details
         'calc w=1/[\s^2^(Fo^2^)+(0.0602P)^2^+1.2358P] where P=(Fo^2^+2Fc^2^)/3'
_atom_sites_solution_hydrogens     geom
_atom_sites_solution_primary     direct
_atom_sites_solution_secondary     difmap
_refine_ls_shift/su_max     0.001
_refine_ls_shift/su_mean     0.001
_refine_diff_density_max     0.499
_refine_diff_density_min     -0.266
_refine_ls_extinction_method     none
_refine_ls_extinction_coef     ?
loop_
    _atom_type_symbol
    _atom_type_description
    _atom_type_scat_dispersion_real
    _atom_type_scat_dispersion_imag
    _atom_type_scat_source
    'C' 'C' 0.0033 0.0016
                         'International Tables Vol C Tables 4.2.6.8 and 6.1.1.4'
    'H' 'H' 0.0000 0.0000
                         'International Tables Vol C Tables 4.2.6.8 and 6.1.1.4'
    'N' 'N' 0.0061 0.0033
                         'International Tables Vol C Tables 4.2.6.8 and 6.1.1.4'
    'O' 'O' 0.0106 0.0060
                         'International Tables Vol C Tables 4.2.6.8 and 6.1.1.4'
_computing_data_collection     'APEX2 (Bruker, 2009)'
_computing_cell_refinement     'SAINT (Bruker, 2009)'
_computing_data_reduction     'SAINT (Bruker, 2009'
_computing_structure_solution     'SHELXTL (Sheldrick, 2008)'
_computing_structure_refinement     'SHELXTL (Sheldrick, 2008)'
_computing_molecular_graphics     'SHELXTL (Sheldrick, 2008)'
_computing_publication_material
                             'SHELXTL (Sheldrick, 2008) and PLATON (Spek, 2009)'
loop_
    _atom_site_type_symbol
    _atom_site_label
    _atom_site_fract_x
    _atom_site_fract_y
    _atom_site_fract_z
    _atom_site_U_iso_or_equiv
    _atom_site_adp_type
    _atom_site_calc_flag
    _atom_site_refinement_flags
    _atom_site_occupancy
    _atom_site_symmetry_multiplicity
    _atom_site_disorder_assembly
    _atom_site_disorder_group
    O O1 0.07035(4) 0.91569(6) 0.32195(5) 0.01138(14) Uani d . 1 1 . .
    O O2 0.08919(4) 0.79994(7) 0.15933(6) 0.01480(15) Uani d . 1 1 . .
    N N1 0.03750(5) 0.47163(8) 0.36731(7) 0.01641(17) Uani d . 1 1 . .
    C C1 0.13527(6) 0.68507(10) 0.44475(8) 0.01575(18) Uani d . 1 1 . .
    H H1A 0.1678 0.7583 0.4717 0.019 Uiso calc R 1 1 . .
    C C2 0.13993(6) 0.57190(10) 0.51086(8) 0.01792(19) Uani d . 1 1 . .
    H H2A 0.1757 0.5658 0.5837 0.022 Uiso calc R 1 1 . .
    C C3 0.09090(6) 0.46750(10) 0.46771(8) 0.01813(19) Uani d . 1 1 . .
    H H3A 0.0955 0.3889 0.5117 0.022 Uiso calc R 1 1 . .
    C C4 0.03211(5) 0.58187(9) 0.30384(8) 0.01315(17) Uani d . 1 1 . .
    C C5 0.08212(5) 0.68998(9) 0.33802(8) 0.01229(16) Uani d . 1 1 . .
    C C6 0.08110(5) 0.80731(9) 0.26097(8) 0.01163(16) Uani d . 1 1 . .
    C C7 0.04781(5) 1.04426(9) 0.26757(7) 0.01063(16) Uani d . 1 1 . .
    C C8 0.09239(5) 1.07527(9) 0.16519(8) 0.01365(17) Uani d . 1 1 . .
    H H8A 0.0760 1.0116 0.1013 0.016 Uiso calc R 1 1 . .
    H H8B 0.0764 1.1631 0.1343 0.016 Uiso calc R 1 1 . .
    C C9 0.18467(6) 1.07060(10) 0.20256(9) 0.01769(19) Uani d . 1 1 . .
    H H9A 0.2013 0.9814 0.2289 0.021 Uiso calc R 1 1 . .
    H H9B 0.2110 1.0921 0.1346 0.021 Uiso calc R 1 1 . .
    C C10 0.21245(6) 1.16711(11) 0.30191(9) 0.0207(2) Uani d . 1 1 . .
    H H10A 0.2716 1.1591 0.3280 0.025 Uiso calc R 1 1 . .
    H H10B 0.2007 1.2572 0.2734 0.025 Uiso calc R 1 1 . .
    C C11 0.16867(6) 1.13963(10) 0.40464(8) 0.01758(19) Uani d . 1 1 . .
    H H11A 0.1842 1.2065 0.4660 0.021 Uiso calc R 1 1 . .
    H H11B 0.1860 1.0537 0.4388 0.021 Uiso calc R 1 1 . .
    C C12 0.07650(5) 1.14012(9) 0.36753(8) 0.01346(17) Uani d . 1 1 . .
    H H12A 0.0585 1.2291 0.3422 0.016 Uiso calc R 1 1 . .
    H H12B 0.0510 1.1171 0.4359 0.016 Uiso calc R 1 1 . .
loop_
    _atom_site_aniso_label
    _atom_site_aniso_U_11
    _atom_site_aniso_U_22
    _atom_site_aniso_U_33
    _atom_site_aniso_U_12
    _atom_site_aniso_U_13
    _atom_site_aniso_U_23
    O1 0.0130(3) 0.0087(3) 0.0120(3) 0.0012(2) 0.0009(2) 0.0006(2)
    O2 0.0162(3) 0.0141(3) 0.0145(3) 0.0007(2) 0.0040(2) -0.0013(2)
    N1 0.0203(4) 0.0111(4) 0.0178(3) 0.0014(3) 0.0030(3) 0.0021(3)
    C1 0.0156(4) 0.0141(4) 0.0164(4) 0.0025(3) -0.0004(3) -0.0002(3)
    C2 0.0196(4) 0.0177(5) 0.0154(4) 0.0054(4) -0.0002(3) 0.0016(3)
    C3 0.0223(4) 0.0140(4) 0.0180(4) 0.0052(4) 0.0032(3) 0.0039(3)
    C4 0.0156(4) 0.0099(4) 0.0138(4) 0.0012(3) 0.0022(3) 0.0001(3)
    C5 0.0132(3) 0.0097(4) 0.0139(3) 0.0020(3) 0.0020(3) 0.0005(3)
    C6 0.0094(3) 0.0098(4) 0.0151(4) -0.0001(3) 0.0003(3) -0.0002(3)
    C7 0.0118(3) 0.0076(3) 0.0119(3) -0.0002(3) 0.0003(3) 0.0009(3)
    C8 0.0132(4) 0.0137(4) 0.0140(4) -0.0011(3) 0.0023(3) 0.0021(3)
    C9 0.0134(4) 0.0198(5) 0.0203(4) -0.0020(3) 0.0040(3) 0.0032(4)
    C10 0.0143(4) 0.0193(5) 0.0271(5) -0.0050(4) -0.0001(3) 0.0018(4)
    C11 0.0141(4) 0.0167(4) 0.0200(4) -0.0014(3) -0.0028(3) -0.0025(4)
    C12 0.0142(4) 0.0101(4) 0.0148(4) -0.0005(3) -0.0011(3) -0.0023(3)
_geom_special_details
;
 All esds (except the esd in the dihedral angle between two l.s. planes)
 are estimated using the full covariance matrix.  The cell esds are taken
 into account individually in the estimation of esds in distances, angles
 and torsion angles; correlations between esds in cell parameters are only
 used when they are defined by crystal symmetry.  An approximate (isotropic)
 treatment of cell esds is used for estimating esds involving l.s. planes.
;
loop_
    _geom_bond_atom_site_label_1
    _geom_bond_atom_site_label_2
    _geom_bond_site_symmetry_2
    _geom_bond_distance
    _geom_bond_publ_flag
    O1 C6 . 1.3458(11) ?
    O1 C7 . 1.4828(11) ?
    O2 C6 . 1.2094(11) ?
    N1 C3 . 1.3414(12) ?
    N1 C4 . 1.3435(12) ?
    C1 C2 . 1.3856(14) ?
    C1 C5 . 1.3956(12) ?
    C1 H1A . 0.9500 ?
    C2 C3 . 1.3903(15) ?
    C2 H2A . 0.9500 ?
    C3 H3A . 0.9500 ?
    C4 C5 . 1.4061(13) ?
    C4 C4 2 1.5018(18) ?
    C5 C6 . 1.4968(12) ?
    C7 C12 . 1.5324(12) ?
    C7 C8 . 1.5382(12) ?
    C7 C7 2 1.5854(17) ?
    C8 C9 . 1.5344(13) ?
    C8 H8A . 0.9900 ?
    C8 H8B . 0.9900 ?
    C9 C10 . 1.5290(15) ?
    C9 H9A . 0.9900 ?
    C9 H9B . 0.9900 ?
    C10 C11 . 1.5264(15) ?
    C10 H10A . 0.9900 ?
    C10 H10B . 0.9900 ?
    C11 C12 . 1.5317(13) ?
    C11 H11A . 0.9900 ?
    C11 H11B . 0.9900 ?
    C12 H12A . 0.9900 ?
    C12 H12B . 0.9900 ?
loop_
    _geom_angle_atom_site_label_1
    _geom_angle_atom_site_label_2
    _geom_angle_atom_site_label_3
    _geom_angle_site_symmetry_1
    _geom_angle_site_symmetry_3
    _geom_angle
    _geom_angle_publ_flag
    C6 O1 C7 . . 124.05(6) ?
    C3 N1 C4 . . 118.24(9) ?
    C2 C1 C5 . . 119.12(9) ?
    C2 C1 H1A . . 120.4 ?
    C5 C1 H1A . . 120.4 ?
    C1 C2 C3 . . 118.24(9) ?
    C1 C2 H2A . . 120.9 ?
    C3 C2 H2A . . 120.9 ?
    N1 C3 C2 . . 123.60(9) ?
    N1 C3 H3A . . 118.2 ?
    C2 C3 H3A . . 118.2 ?
    N1 C4 C5 . . 121.94(8) ?
    N1 C4 C4 . 2 115.20(6) ?
    C5 C4 C4 . 2 122.84(6) ?
    C1 C5 C4 . . 118.74(8) ?
    C1 C5 C6 . . 119.82(8) ?
    C4 C5 C6 . . 121.42(8) ?
    O2 C6 O1 . . 127.53(8) ?
    O2 C6 C5 . . 122.52(8) ?
    O1 C6 C5 . . 109.95(7) ?
    O1 C7 C12 . . 103.07(6) ?
    O1 C7 C8 . . 112.90(7) ?
    C12 C7 C8 . . 108.53(7) ?
    O1 C7 C7 . 2 106.40(5) ?
    C12 C7 C7 . 2 111.54(7) ?
    C8 C7 C7 . 2 113.91(8) ?
    C9 C8 C7 . . 112.04(7) ?
    C9 C8 H8A . . 109.2 ?
    C7 C8 H8A . . 109.2 ?
    C9 C8 H8B . . 109.2 ?
    C7 C8 H8B . . 109.2 ?
    H8A C8 H8B . . 107.9 ?
    C10 C9 C8 . . 110.80(8) ?
    C10 C9 H9A . . 109.5 ?
    C8 C9 H9A . . 109.5 ?
    C10 C9 H9B . . 109.5 ?
    C8 C9 H9B . . 109.5 ?
    H9A C9 H9B . . 108.1 ?
    C11 C10 C9 . . 109.94(8) ?
    C11 C10 H10A . . 109.7 ?
    C9 C10 H10A . . 109.7 ?
    C11 C10 H10B . . 109.7 ?
    C9 C10 H10B . . 109.7 ?
    H10A C10 H10B . . 108.2 ?
    C10 C11 C12 . . 112.15(8) ?
    C10 C11 H11A . . 109.2 ?
    C12 C11 H11A . . 109.2 ?
    C10 C11 H11B . . 109.2 ?
    C12 C11 H11B . . 109.2 ?
    H11A C11 H11B . . 107.9 ?
    C11 C12 C7 . . 112.42(8) ?
    C11 C12 H12A . . 109.1 ?
    C7 C12 H12A . . 109.1 ?
    C11 C12 H12B . . 109.1 ?
    C7 C12 H12B . . 109.1 ?
    H12A C12 H12B . . 107.9 ?
loop_
    _geom_torsion_atom_site_label_1
    _geom_torsion_atom_site_label_2
    _geom_torsion_atom_site_label_3
    _geom_torsion_atom_site_label_4
    _geom_torsion_site_symmetry_1
    _geom_torsion_site_symmetry_2
    _geom_torsion_site_symmetry_3
    _geom_torsion_site_symmetry_4
    _geom_torsion
    _geom_torsion_publ_flag
    C5 C1 C2 C3 . . . . -0.15(14) ?
    C4 N1 C3 C2 . . . . 1.26(15) ?
    C1 C2 C3 N1 . . . . -2.13(16) ?
    C3 N1 C4 C5 . . . . 1.90(14) ?
    C3 N1 C4 C4 . . . 2 -176.74(10) ?
    C2 C1 C5 C4 . . . . 3.07(14) ?
    C2 C1 C5 C6 . . . . -175.08(8) ?
    N1 C4 C5 C1 . . . . -4.06(14) ?
    C4 C4 C5 C1 2 . . . 174.47(10) ?
    N1 C4 C5 C6 . . . . 174.05(8) ?
    C4 C4 C5 C6 2 . . . -7.41(15) ?
    C7 O1 C6 O2 . . . . 14.66(13) ?
    C7 O1 C6 C5 . . . . -165.46(7) ?
    C1 C5 C6 O2 . . . . 126.10(10) ?
    C4 C5 C6 O2 . . . . -52.00(13) ?
    C1 C5 C6 O1 . . . . -53.79(11) ?
    C4 C5 C6 O1 . . . . 128.11(9) ?
    C6 O1 C7 C12 . . . . -157.78(7) ?
    C6 O1 C7 C8 . . . . -40.90(10) ?
    C6 O1 C7 C7 . . . 2 84.75(10) ?
    O1 C7 C8 C9 . . . . -56.99(10) ?
    C12 C7 C8 C9 . . . . 56.61(10) ?
    C7 C7 C8 C9 2 . . . -178.48(6) ?
    C7 C8 C9 C10 . . . . -58.49(11) ?
    C8 C9 C10 C11 . . . . 56.01(11) ?
    C9 C10 C11 C12 . . . . -54.88(11) ?
    C10 C11 C12 C7 . . . . 55.67(11) ?
    O1 C7 C12 C11 . . . . 65.03(9) ?
    C8 C7 C12 C11 . . . . -54.90(10) ?
    C7 C7 C12 C11 2 . . . 178.81(7) ?
loop_
    _geom_hbond_atom_site_label_D
    _geom_hbond_atom_site_label_H
    _geom_hbond_atom_site_label_A
    _geom_hbond_site_symmetry_A
    _geom_hbond_distance_DH
    _geom_hbond_distance_HA
    _geom_hbond_distance_DA
    _geom_hbond_angle_DHA
    _geom_hbond_publ_flag
    C3 H3A O2 6_566 0.95 2.60 3.5319(12) 168 yes
    C12 H12A N1 1_565 0.99 2.54 3.4641(12) 156 yes
_iucr_refine_instructions_details
;
TITL wdd64_0m in C2/c (100K)
CELL 0.71073  16.7647  10.2618  11.5755  90.000  99.810  90.000
ZERR    4.00   0.0003   0.0002   0.0002   0.000   0.001   0.000
LATT  7
SYMM -X, Y, 0.5-Z
SFAC C H N O
UNIT 96 104 8 16
TEMP -173.000
SIZE 0.121 0.242 0.525
L.S. 10
BOND $H
FMAP 2 2 60
PLAN 20
OMIT -11 13 6
OMIT 12 12 5
OMIT -10 10 10
ACTA
CONF
WGHT    0.060200    1.235800
FVAR       0.52057
O1    4   0.07035   0.91569   0.32195  11.00000   0.01298   0.00870 =
       0.01200   0.00059   0.00086   0.00117
O2    4   0.08919   0.79994   0.15933  11.00000   0.01618   0.01415 =
       0.01455  -0.00129   0.00397   0.00074
N1    3   0.03750   0.47163   0.36731  11.00000   0.02025   0.01112 =
       0.01777   0.00206   0.00299   0.00142
C1    1   0.13527   0.68507   0.44475  11.00000   0.01557   0.01413 =
       0.01643  -0.00019  -0.00045   0.00248
AFIX  43
H1A   2   0.16782   0.75834   0.47171  11.00000  -1.20000
AFIX   0
C2    1   0.13993   0.57190   0.51086  11.00000   0.01959   0.01769 =
       0.01538   0.00162  -0.00020   0.00541
AFIX  43
H2A   2   0.17568   0.56580   0.58373  11.00000  -1.20000
AFIX   0
C3    1   0.09090   0.46750   0.46771  11.00000   0.02229   0.01397 =
       0.01805   0.00389   0.00322   0.00520
AFIX  43
H3A   2   0.09547   0.38893   0.51174  11.00000  -1.20000
AFIX   0
C4    1   0.03211   0.58187   0.30384  11.00000   0.01562   0.00993 =
       0.01379   0.00011   0.00219   0.00118
C5    1   0.08212   0.68998   0.33803  11.00000   0.01319   0.00968 =
       0.01389   0.00046   0.00202   0.00199
C6    1   0.08110   0.80731   0.26097  11.00000   0.00937   0.00980 =
       0.01509  -0.00024   0.00026  -0.00011
C7    1   0.04781   1.04426   0.26757  11.00000   0.01180   0.00764 =
       0.01186   0.00088   0.00034  -0.00017
C8    1   0.09239   1.07527   0.16519  11.00000   0.01316   0.01374 =
       0.01404   0.00212   0.00232  -0.00113
AFIX  23
H8A   2   0.07595   1.01161   0.10131  11.00000  -1.20000
H8B   2   0.07636   1.16313   0.13431  11.00000  -1.20000
AFIX   0
C9    1   0.18467   1.07060   0.20256  11.00000   0.01336   0.01980 =
       0.02033   0.00320   0.00404  -0.00202
AFIX  23
H9A   2   0.20132   0.98138   0.22890  11.00000  -1.20000
H9B   2   0.21099   1.09206   0.13461  11.00000  -1.20000
AFIX   0
C10   1   0.21245   1.16711   0.30191  11.00000   0.01434   0.01931 =
       0.02713   0.00184  -0.00010  -0.00505
AFIX  23
H10A  2   0.27163   1.15908   0.32801  11.00000  -1.20000
H10B  2   0.20068   1.25720   0.27345  11.00000  -1.20000
AFIX   0
C11   1   0.16867   1.13963   0.40464  11.00000   0.01409   0.01666 =
       0.02000  -0.00253  -0.00278  -0.00136
AFIX  23
H11A  2   0.18421   1.20647   0.46602  11.00000  -1.20000
H11B  2   0.18601   1.05367   0.43882  11.00000  -1.20000
AFIX   0
C12   1   0.07650   1.14011   0.36753  11.00000   0.01423   0.01014 =
       0.01477  -0.00234  -0.00105  -0.00047
AFIX  23
H12A  2   0.05854   1.22907   0.34217  11.00000  -1.20000
H12B  2   0.05100   1.11706   0.43589  11.00000  -1.20000
AFIX   0
HKLF 4
END
;
