# Supplementary material for: 1,1′-Bicyclo­hexyl-1,1′-diyl 2,2′-bipyridine-3,3′-dicarboxyl­ate
Source: Acta Crystallogr Sect E Struct Rep Online. 2012 May 5;68(Pt 6):o1629. doi: 10.1107/S1600536812018508 (PMC3379234; doi:10.1107/S1600536812018508)
Supplement: Supplementary file 2 [file e-68-o1629-Isup2.hkl]

# 
# h,k,l, Fc-squared, Fo-squared, sigma(Fo-squared) and status flag 
# 
data_I
_shelx_title ' wdd64_0m in C2/c (100K)' 
_shelx_refln_list_code          4 
_shelx_F_calc_maximum      201.59 
_exptl_crystal_F_000       864.00 
_reflns_d_resolution_high  0.6585 
 
loop_ 
 _symmetry_equiv_pos_as_xyz 
 'x, y, z' 
 '-x, y, -z+1/2' 
 'x+1/2, y+1/2, z' 
 '-x+1/2, y+1/2, -z+1/2' 
 '-x, -y, -z' 
 'x, -y, z-1/2' 
 '-x+1/2, -y+1/2, -z' 
 'x+1/2, -y+1/2, z-1/2' 
 
_cell_length_a    16.7647 
_cell_length_b    10.2618 
_cell_length_c    11.5755 
_cell_angle_alpha  90.000 
_cell_angle_beta   99.810 
_cell_angle_gamma  90.000 
 
_shelx_F_squared_multiplier     1.000 
 
loop_ 
 _refln_index_h 
 _refln_index_k 
 _refln_index_l 
 _refln_F_squared_calc 
 _refln_F_squared_meas 
 _refln_F_squared_sigma 
 _refln_observed_status 
   4   0   0    20709.68    22298.29    508.54 o 
   6   0   0    21693.09    22244.29    762.71 o 
   8   0   0    23188.39    25192.89    478.34 o 
  10   0   0      267.97      325.81      6.72 o 
  12   0   0     2188.56     2205.69     26.20 o 
  14   0   0      590.65      717.12     17.96 o 
  16   0   0     1598.84     1391.51     28.82 o 
  18   0   0     3539.64     3602.77     60.85 o 
  20   0   0      606.86      615.40     18.80 o 
  22   0   0     1259.27     1304.91     45.27 o 
  24   0   0     1058.91     1066.60     40.68 o 
   1   1   0     2581.34     2563.54     35.16 o 
   3   1   0     3534.69     3963.96     93.51 o 
   5   1   0       34.57       24.01      4.54 o 
   7   1   0    16186.37    17304.49    241.39 o 
   9   1   0     1438.42     1535.46     16.84 o 
  11   1   0     3680.01     3822.93     32.53 o 
  13   1   0      849.96      890.95     11.53 o 
  15   1   0      410.11      515.91     10.46 o 
  17   1   0      812.77      847.97     14.82 o 
  19   1   0       76.34       61.39      4.64 o 
  21   1   0       99.50      105.84      7.79 o 
  23   1   0        5.99        7.31      3.72 o 
   0   2   0     4592.06     4348.54     65.84 o 
   2   2   0     5646.18     5739.36     90.20 o 
   4   2   0     2548.02     2795.55     38.15 o 
   6   2   0     1299.52     1430.57     36.40 o 
   8   2   0      516.80      476.24      8.86 o 
  10   2   0     1471.48     1524.48     17.54 o 
  12   2   0     1542.03     1585.52     17.14 o 
  14   2   0     1746.77     1638.11     19.14 o 
  16   2   0        4.28        6.44      2.88 o 
  18   2   0       35.28       39.20      4.80 o 
  20   2   0      236.55      250.97     16.26 o 
  22   2   0       79.15       94.44      7.45 o 
  24   2   0      204.83      195.27     10.05 o 
   1   3   0     9986.90     9773.58    102.59 o 
   3   3   0       31.11       40.07      2.31 o 
   5   3   0      307.83      284.81      6.08 o 
   7   3   0     4236.00     4480.22     65.44 o 
   9   3   0        4.48        7.75      1.36 o 
  11   3   0     1428.44     1537.34     18.84 o 
  13   3   0      546.82      499.16     10.17 o 
  15   3   0      593.12      574.51     11.72 o 
  17   3   0      648.78      655.99     14.85 o 
  19   3   0        0.03       -0.25      3.13 o 
  21   3   0      397.22      392.26     14.47 o 
  23   3   0      158.70      145.70     12.42 o 
   0   4   0     1607.50     1793.60     33.11 o 
   2   4   0      829.65      788.89     11.05 o 
   4   4   0      207.90      234.31     12.26 o 
   6   4   0       24.80       41.07      2.83 o 
   8   4   0      263.61      333.26      9.15 o 
  10   4   0       15.41       18.23      2.57 o 
  12   4   0      437.07      384.37      9.91 o 
  14   4   0      522.76      542.88     13.83 o 
  16   4   0       69.74       82.67      6.58 o 
  18   4   0       18.98       14.99      5.49 o 
  20   4   0      531.26      520.53     16.49 o 
  22   4   0      268.93      271.44     17.08 o 
  24   4   0        0.74       -3.78      4.64 o 
   1   5   0      661.84      822.03     11.66 o 
   3   5   0       57.05       79.93      5.55 o 
   5   5   0      201.51      308.30      6.58 o 
   7   5   0       95.86      131.65      3.81 o 
   9   5   0      534.24      502.57     10.09 o 
  11   5   0       38.66       37.18      4.20 o 
  13   5   0       31.39       14.22      3.36 o 
  15   5   0      143.31      165.88     13.19 o 
  17   5   0      322.80      311.84     11.66 o 
  19   5   0      128.44      123.81     12.03 o 
  21   5   0        0.11       -3.52      3.52 o 
  23   5   0        0.99        8.05      6.20 o 
   0   6   0       23.56       45.00      5.29 o 
   2   6   0      273.03      344.41      7.25 o 
   4   6   0       10.30       12.80      1.94 o 
   6   6   0      415.44      443.60     10.11 o 
   8   6   0      107.61      121.49      5.92 o 
  10   6   0      206.31      204.69     12.03 o 
  12   6   0       12.26        2.28      3.12 o 
  14   6   0      321.00      285.85     10.62 o 
  16   6   0      246.14      227.90     10.64 o 
  18   6   0       19.68       19.97      5.55 o 
  20   6   0       23.85       23.02     13.80 o 
  22   6   0        0.00       -0.72      5.46 o 
   1   7   0      432.09      518.67      9.21 o 
   3   7   0      222.43      253.34      6.70 o 
   5   7   0     1075.13     1263.45     27.96 o 
   7   7   0     2462.93     2473.16     42.99 o 
   9   7   0        5.39        0.64      2.72 o 
  11   7   0     1469.21     1366.50     31.17 o 
  13   7   0       28.15       36.19      6.22 o 
  15   7   0       11.10        3.58      6.13 o 
  17   7   0       22.48       21.10      4.93 o 
  19   7   0        0.08       -1.41      3.66 o 
  21   7   0      459.36      486.42     28.44 o 
   0   8   0    10152.42     9877.26    157.42 o 
   2   8   0      610.61      670.78     11.85 o 
   4   8   0     1318.13     1214.38     21.57 o 
   6   8   0     1339.55     1259.99     22.39 o 
   8   8   0      166.13      125.34     26.28 o 
  10   8   0      212.72      232.45     12.67 o 
  12   8   0       31.15       42.27      6.75 o 
  14   8   0      335.81      309.44     15.16 o 
  16   8   0       89.77       99.84     10.84 o 
  18   8   0     1656.05     1673.86     32.79 o 
  20   8   0        2.45        3.16      5.35 o 
   1   9   0        0.25       -2.02      2.02 o 
   3   9   0        1.11        1.10      2.75 o 
   5   9   0      504.35      480.66     13.27 o 
   7   9   0      464.15      483.43     20.18 o 
   9   9   0        6.42        8.43      5.18 o 
  11   9   0        2.44        2.76      3.51 o 
  13   9   0      171.35      164.52     14.24 o 
  15   9   0       45.08       26.54      6.50 o 
  17   9   0       21.94       17.56      6.19 o 
  19   9   0      271.54      257.76     23.92 o 
   0  10   0       84.57       46.64      7.38 o 
   2  10   0      316.44      311.52      9.92 o 
   4  10   0      368.29      379.10     10.97 o 
   6  10   0      863.77      860.77     24.44 o 
   8  10   0       24.73       22.00      5.23 o 
  10  10   0      232.41      234.07     14.37 o 
  12  10   0      405.31      369.89     17.21 o 
  14  10   0      229.93      226.16     18.00 o 
  16  10   0       34.11       32.35      7.55 o 
  18  10   0      658.83      693.02     55.43 o 
   1  11   0      117.99      128.98      7.41 o 
   3  11   0       13.14       10.54      2.95 o 
   5  11   0      107.38      117.86     10.71 o 
   7  11   0      594.86      611.84     21.38 o 
   9  11   0      350.79      322.13     15.80 o 
  11  11   0      494.73      503.72     20.70 o 
  13  11   0       66.42       71.58     14.68 o 
  15  11   0       19.59       10.87      7.13 o 
  17  11   0       28.51       25.87      9.97 o 
   0  12   0       17.14       10.84      4.74 o 
   2  12   0      206.69      230.96      9.18 o 
   4  12   0       28.13       29.71      6.35 o 
   6  12   0      143.40      159.70     13.29 o 
   8  12   0       31.98       42.49     15.29 o 
  10  12   0        1.51        2.55      4.75 o 
  12  12   0      141.43      181.98     22.50 o 
  14  12   0      154.35      104.07     40.26 o 
  16  12   0       35.17       11.09      9.97 o 
   1  13   0      152.39      161.93     12.20 o 
   3  13   0      225.86      257.94     23.17 o 
   5  13   0       95.24      127.05     16.65 o 
   7  13   0      257.79      282.20     25.04 o 
   9  13   0        3.29        0.13      4.11 o 
  11  13   0      370.85      402.56     37.45 o 
  13  13   0      160.86      151.99     22.62 o 
   0  14   0       66.13       68.34     12.20 o 
   2  14   0       50.08       42.28     10.68 o 
   4  14   0       94.14      108.23     16.48 o 
   6  14   0       43.96       47.96     11.55 o 
   8  14   0       40.95       53.35     11.87 o 
  10  14   0       21.40       21.22      7.85 o 
   1  15   0      455.00      537.93     29.35 o 
   3  15   0        0.55        9.12      7.21 o 
   5  15   0      244.92      280.05     25.72 o 
 -25   1   1       45.14       39.33     14.34 o 
 -23   1   1      130.29      123.86      8.42 o 
 -21   1   1       10.67        9.34      3.74 o 
 -19   1   1     1250.66     1269.07     19.63 o 
 -17   1   1        0.95        0.42      2.21 o 
 -15   1   1        6.87        3.95      2.10 o 
 -13   1   1       65.67       82.99      4.53 o 
 -11   1   1      682.44      684.98     11.38 o 
  -9   1   1     1724.75     1876.41     19.23 o 
  -7   1   1     1023.87     1131.04     12.23 o 
  -5   1   1    23371.31    24607.82    326.08 o 
  -3   1   1     5026.02     5101.01     68.23 o 
  -1   1   1     3998.07     3939.73     34.40 o 
   1   1   1     4265.99     4336.59     38.78 o 
   3   1   1     1277.89     1341.07     16.92 o 
   5   1   1     5688.73     6509.41    150.00 o 
   7   1   1       97.73       78.23      3.20 o 
   9   1   1      992.94     1059.05     10.24 o 
  11   1   1      521.91      547.85      7.41 o 
  13   1   1     2913.61     3164.49     32.56 o 
  15   1   1        3.91        0.65      2.57 o 
  17   1   1     1563.37     1577.43     22.40 o 
  19   1   1      392.98      373.89     11.89 o 
  21   1   1       42.01       31.15      4.98 o 
  23   1   1       39.32       36.95      5.43 o 
 -24   2   1      141.11      151.68      9.00 o 
 -22   2   1        5.02       -0.45      3.25 o 
 -20   2   1       37.74       31.55      4.72 o 
 -18   2   1       13.81        9.95      3.33 o 
 -16   2   1        0.17        2.29      4.74 o 
 -14   2   1      230.10      227.89      6.05 o 
 -12   2   1     1418.17     1482.20     18.20 o 
 -10   2   1      115.53      131.44      3.32 o 
  -8   2   1      317.74      273.12      5.25 o 
  -6   2   1      342.18      278.53      7.04 o 
  -4   2   1      274.16      326.51     11.04 o 
  -2   2   1     1686.07     1833.40     19.61 o 
   0   2   1    15804.95    15110.48    129.66 o 
   2   2   1    14666.26    15279.97    127.19 o 
   4   2   1     3867.65     3922.36     64.03 o 
   6   2   1     3745.50     3913.20     40.61 o 
   8   2   1     2070.48     2395.96     27.29 o 
  10   2   1        3.13        0.18      1.00 o 
  12   2   1        3.58       14.02      1.88 o 
  14   2   1      426.43      337.90      6.28 o 
  16   2   1      640.14      534.87     19.80 o 
  18   2   1        3.81        4.67      3.21 o 
  20   2   1       11.74        3.31      3.32 o 
  22   2   1      518.73      518.54     15.94 o 
  24   2   1        5.77        2.00      5.96 o 
 -23   3   1      327.17      308.57     15.32 o 
 -21   3   1      676.41      682.31     22.13 o 
 -19   3   1        1.25        2.81      2.82 o 
 -17   3   1      418.69      399.43     13.19 o 
 -15   3   1      601.75      528.19     11.11 o 
 -13   3   1       64.27       93.54      4.99 o 
 -11   3   1     1693.60     1798.50     24.58 o 
  -9   3   1       10.88        4.70      2.45 o 
  -7   3   1      317.52      375.59      9.88 o 
  -5   3   1      550.69      567.99     10.15 o 
  -3   3   1     4287.53     4445.82     44.98 o 
  -1   3   1     2427.83     2411.43     21.50 o 
   1   3   1     7640.57     8089.89     88.87 o 
   3   3   1     1808.26     1844.98     18.82 o 
   5   3   1     1265.79     1517.41     21.67 o 
   7   3   1     1008.55     1144.38     29.80 o 
   9   3   1        1.29        1.75      1.06 o 
  11   3   1     1486.56     1567.70     26.66 o 
  13   3   1       74.06       62.10      4.20 o 
  15   3   1      153.97      113.26      6.41 o 
  17   3   1        0.18        1.43      3.16 o 
  19   3   1      107.54      109.34      6.71 o 
  21   3   1      841.57      860.28     21.95 o 
  23   3   1     1201.92     1174.92     45.76 o 
 -24   4   1       69.73       67.46      9.65 o 
 -22   4   1     1633.48     1595.40     56.83 o 
 -20   4   1      719.19      726.45     27.11 o 
 -18   4   1      126.35      135.26     11.68 o 
 -16   4   1      679.23      652.00     15.85 o 
 -14   4   1     4169.41     3861.84     65.69 o 
 -12   4   1        4.28        6.29      3.54 o 
 -10   4   1     3062.97     3078.08     36.02 o 
  -8   4   1     1884.98     1901.51     28.91 o 
  -6   4   1      101.43       97.67      4.45 o 
  -4   4   1     4869.36     5078.50     51.29 o 
  -2   4   1     3617.02     3747.38     38.30 o 
   0   4   1      689.89      638.91      7.66 o 
   2   4   1    14475.64    15260.68    132.11 o 
   4   4   1     1997.21     2234.93     23.48 o 
   6   4   1       30.24       38.99      2.43 o 
   8   4   1     2942.08     3183.01     36.10 o 
  10   4   1      155.85      179.48      6.29 o 
  12   4   1      386.34      432.49     14.37 o 
  14   4   1      500.91      441.98     12.35 o 
  16   4   1        0.32        4.73      2.94 o 
  18   4   1      209.80      196.76     10.13 o 
  20   4   1        1.59        0.99      3.69 o 
  22   4   1      207.43      187.64     14.03 o 
 -23   5   1      191.72      212.98     15.45 o 
 -21   5   1     1176.87     1243.36     27.91 o 
 -19   5   1      208.33      191.46     21.78 o 
 -17   5   1       14.90       18.94      4.16 o 
 -15   5   1      336.98      297.55     10.61 o 
 -13   5   1      725.78      649.87     15.01 o 
 -11   5   1      325.20      325.83     12.04 o 
  -9   5   1        0.48       -0.92      1.49 o 
  -7   5   1       49.87       53.75      3.96 o 
  -5   5   1      270.16      255.15      5.60 o 
  -3   5   1      206.61      216.47      6.42 o 
  -1   5   1       88.46       95.58      3.20 o 
   1   5   1     3185.70     3619.21     35.44 o 
   3   5   1        5.31       21.31      2.23 o 
   5   5   1      790.05      812.67     11.22 o 
   7   5   1      208.72      212.12      7.08 o 
   9   5   1      321.24      378.45     12.87 o 
  11   5   1      337.63      329.85     11.24 o 
  13   5   1      701.64      612.49     19.19 o 
  15   5   1       24.28       23.65      4.53 o 
  17   5   1       44.57       51.45      5.99 o 
  19   5   1      129.32      140.51     10.10 o 
  21   5   1     1259.62     1316.11     29.29 o 
  23   5   1       28.25       31.17      7.49 o 
 -22   6   1      157.01      166.54     13.70 o 
 -20   6   1       98.37      122.07     46.45 o 
 -18   6   1      214.71      199.53     10.97 o 
 -16   6   1     1084.93     1008.70     21.73 o 
 -14   6   1      329.93      301.51     10.72 o 
 -12   6   1     1546.94     1510.06     32.25 o 
 -10   6   1        0.07        2.21      2.45 o 
  -8   6   1        1.41       -0.45      2.13 o 
  -6   6   1        0.33        1.97      1.10 o 
  -4   6   1        8.33       11.97      3.37 o 
  -2   6   1      237.59      227.59      7.06 o 
   0   6   1     1014.60      964.56     12.83 o 
   2   6   1      144.05       75.12      3.44 o 
   4   6   1      684.27      708.91     12.24 o 
   6   6   1     2237.19     2248.95     25.13 o 
   8   6   1       99.60      134.49      7.42 o 
  10   6   1      852.79      844.49     26.32 o 
  12   6   1      262.03      261.68     10.68 o 
  14   6   1       41.92       21.09      5.21 o 
  16   6   1       15.13       12.23      3.76 o 
  18   6   1       73.81       59.93      6.93 o 
  20   6   1      416.22      420.57     20.08 o 
  22   6   1        6.91        3.72      5.59 o 
 -21   7   1        0.11       -1.55      5.04 o 
 -19   7   1      146.32      153.57     14.76 o 
 -17   7   1       66.29       44.56      5.97 o 
 -15   7   1        1.54        2.64      3.57 o 
 -13   7   1      311.50      289.87     13.53 o 
 -11   7   1     1175.33     1158.14     27.74 o 
  -9   7   1      912.25      855.58     86.65 o 
  -7   7   1       28.41       43.41      3.32 o 
  -5   7   1     5006.17     4811.51     58.70 o 
  -3   7   1     1612.98     1537.36     23.10 o 
  -1   7   1      417.55      449.23      7.83 o 
   1   7   1       13.04       28.80      3.74 o 
   3   7   1      170.10      227.21      5.91 o 
   5   7   1      116.53      117.22      5.14 o 
   7   7   1      104.66      127.57     10.68 o 
   9   7   1       14.95        6.78      3.80 o 
  11   7   1     2274.11     2119.98     54.45 o 
  13   7   1     2053.92     1910.81     48.15 o 
  15   7   1       80.20       70.67      6.89 o 
  17   7   1      619.68      614.68     17.71 o 
  19   7   1      919.55      897.76     22.70 o 
  21   7   1       12.05       17.57      9.92 o 
 -20   8   1      164.42      181.87     12.12 o 
 -18   8   1      829.58      867.48     22.13 o 
 -16   8   1      134.38      122.97     11.65 o 
 -14   8   1      818.59      820.92     25.01 o 
 -12   8   1       11.69        6.84      3.66 o 
 -10   8   1      307.32      288.94     30.08 o 
  -8   8   1      830.33      798.24     15.47 o 
  -6   8   1      836.48      818.71     17.93 o 
  -4   8   1      987.31      993.94     17.51 o 
  -2   8   1       65.60       50.69      3.23 o 
   0   8   1      723.49      778.96     14.73 o 
   2   8   1        3.24        2.58      1.32 o 
   4   8   1       18.71       23.52      4.94 o 
   6   8   1     1091.97     1015.18     29.67 o 
   8   8   1      297.57      287.82     15.11 o 
  10   8   1      194.89      163.35     13.97 o 
  12   8   1      613.36      508.80     22.42 o 
  14   8   1     1572.93     1598.34     37.85 o 
  16   8   1      116.98      118.24     11.74 o 
  18   8   1       17.78       12.89      6.06 o 
  20   8   1      461.78      410.06     26.91 o 
 -19   9   1      918.04      922.33     39.74 o 
 -17   9   1      157.78      131.93     12.73 o 
 -15   9   1      127.17      102.98     11.02 o 
 -13   9   1      643.33      649.78     25.86 o 
 -11   9   1      188.34      188.43     41.08 o 
  -9   9   1      726.31      689.80     23.26 o 
  -7   9   1     1117.29     1151.69     31.24 o 
  -5   9   1      899.67      863.65     16.98 o 
  -3   9   1     5613.99     5422.98     61.73 o 
  -1   9   1    15202.19    14599.86    146.23 o 
   1   9   1     1449.80     1389.12     22.28 o 
   3   9   1      361.22      365.47     10.58 o 
   5   9   1     1610.74     1399.17     29.50 o 
   7   9   1     2452.40     2361.22     53.82 o 
   9   9   1      734.02      650.84     25.21 o 
  11   9   1      215.00      210.54     29.38 o 
  13   9   1      468.25      426.44     18.43 o 
  15   9   1      272.77      321.40     17.33 o 
  17   9   1      811.11      827.02     35.09 o 
  19   9   1      185.26      145.20     18.72 o 
 -18  10   1      656.27      745.02     36.54 o 
 -16  10   1      116.21      121.55     17.04 o 
 -14  10   1      584.19      618.85     31.44 o 
 -12  10   1      483.25      497.38     23.20 o 
 -10  10   1     1879.79     1836.32     40.59 o 
  -8  10   1      282.65      284.79     13.81 o 
  -6  10   1       12.51       18.48      4.75 o 
  -4  10   1      178.05      196.37      8.92 o 
  -2  10   1      113.16      124.32      7.46 o 
   0  10   1      638.76      660.56     14.89 o 
   2  10   1      393.11      370.05     10.78 o 
   4  10   1       52.36       43.66      5.34 o 
   6  10   1      449.23      409.38     19.44 o 
   8  10   1       38.85       20.51      6.57 o 
  10  10   1      159.27      140.82     14.60 o 
  12  10   1      221.11      206.59     15.32 o 
  14  10   1      246.69      271.25     17.09 o 
  16  10   1      830.85      865.21     29.15 o 
  18  10   1        0.62       -1.58      6.61 o 
 -17  11   1       80.75       90.57     30.79 o 
 -15  11   1        0.01       11.31      7.06 o 
 -13  11   1       75.74      119.18     23.65 o 
 -11  11   1      779.47      824.54     48.10 o 
  -9  11   1      163.52      172.53     18.33 o 
  -7  11   1      445.08      473.74     18.36 o 
  -5  11   1      393.82      415.53     14.54 o 
  -3  11   1     2868.20     2984.51     41.04 o 
  -1  11   1        5.73        1.80      2.44 o 
   1  11   1      764.08      766.86     16.91 o 
   3  11   1        6.54       11.04      4.20 o 
   5  11   1       94.73       86.65     11.16 o 
   7  11   1      597.84      545.39     24.04 o 
   9  11   1      148.52      162.74     13.76 o 
  11  11   1     1235.66     1183.82     33.29 o 
  13  11   1      665.43      644.27     24.68 o 
  15  11   1       29.96       47.94     17.36 o 
  17  11   1      146.95      156.53     19.59 o 
 -16  12   1      187.41      160.97     19.99 o 
 -14  12   1       22.90       10.66      5.09 o 
 -12  12   1      112.33       89.00     22.96 o 
 -10  12   1        3.32        6.46      5.58 o 
  -8  12   1       96.04       93.61     14.59 o 
  -6  12   1        2.00        6.53      5.66 o 
  -4  12   1        0.24        1.14      3.55 o 
  -2  12   1      300.89      300.77     11.56 o 
   0  12   1     1171.90     1240.48     27.54 o 
   2  12   1       35.79       47.09      6.30 o 
   4  12   1       38.88       31.49     11.18 o 
   6  12   1      313.22      348.66     16.61 o 
   8  12   1      781.70      880.26     32.92 o 
  10  12   1       50.44       74.68      9.75 o 
  12  12   1      155.26      191.92     18.11 o 
  14  12   1      144.46      159.54     19.51 o 
 -13  13   1       35.81       43.67     11.83 o 
 -11  13   1      117.28       78.15     14.40 o 
  -9  13   1      555.41      382.66     79.19 o 
  -7  13   1        3.48       11.82      7.10 o 
  -5  13   1       40.06       51.52     29.41 o 
  -3  13   1       65.65       69.38      9.20 o 
  -1  13   1      340.83      325.59     12.58 o 
   1  13   1       43.23       57.60      8.52 o 
   3  13   1       63.06       57.78      8.58 o 
   5  13   1       10.71        6.66      4.75 o 
   7  13   1       14.20        6.58      6.99 o 
   9  13   1      102.36       76.33     13.62 o 
  11  13   1      295.17      323.14     25.66 o 
  13  13   1        9.63        3.91      5.77 o 
  -8  14   1      220.49      227.58     23.26 o 
  -6  14   1        0.58        6.58      6.64 o 
  -4  14   1      183.68      194.84     20.76 o 
  -2  14   1      654.87      703.32     33.00 o 
   0  14   1        0.76        3.33      5.21 o 
   2  14   1      142.81      166.39     19.06 o 
   4  14   1      206.08      221.60     22.60 o 
   6  14   1       14.25       10.72      6.77 o 
   8  14   1        5.54       16.51      7.53 o 
  10  14   1       45.95       39.96     12.04 o 
  -5  15   1      278.11      321.50     28.15 o 
  -3  15   1      153.70      143.91     60.89 o 
   1  15   1       23.71       10.05      7.64 o 
   3  15   1      283.80      367.87     27.00 o 
   5  15   1       36.63       43.36     11.50 o 
 -24   0   2       51.56       67.64     12.23 o 
 -22   0   2     1487.64     1491.44     32.00 o 
 -20   0   2        8.00        3.09      3.65 o 
 -18   0   2       12.74       14.15      4.59 o 
 -16   0   2        2.83        2.33      3.08 o 
 -14   0   2      110.74      123.67     16.07 o 
 -12   0   2     1168.62      978.88     21.92 o 
 -10   0   2      702.73      743.98     17.31 o 
  -8   0   2     1975.10     2102.61     55.96 o 
  -6   0   2       32.82       42.79      3.88 o 
  -4   0   2    31634.37    31082.80    718.18 o 
  -2   0   2    40638.12    36424.59    583.58 o 
   0   0   2    22815.18    21185.26    738.46 o 
   2   0   2      878.90      926.54     34.44 o 
   4   0   2       25.11       20.56      3.51 o 
   6   0   2    29889.79    31319.78    400.35 o 
   8   0   2    22724.25    25212.93    307.28 o 
  10   0   2      883.92      967.75     15.43 o 
  12   0   2     1870.84     1895.81     26.37 o 
  14   0   2        8.80       38.76     10.78 o 
  16   0   2      517.35      426.02     14.13 o 
  18   0   2      311.06      353.99     26.98 o 
  20   0   2      294.83      303.27     13.84 o 
  22   0   2     1120.33     1114.53     40.95 o 
  24   0   2     1128.91     1119.59     42.53 o 
 -25   1   2      144.58      155.32     11.99 o 
 -23   1   2        7.23       -1.19      3.41 o 
 -21   1   2     1643.88     1698.70     40.98 o 
 -19   1   2     1104.33     1128.74     18.19 o 
 -17   1   2       16.25       18.13      3.06 o 
 -15   1   2      454.22      484.19     10.39 o 
 -13   1   2      239.47      191.67      6.23 o 
 -11   1   2     1255.31     1286.43     16.11 o 
  -9   1   2      541.26      560.65     10.16 o 
  -7   1   2     2870.60     2925.13     30.73 o 
  -5   1   2     8542.37     9293.77    150.40 o 
  -3   1   2    16054.85    16053.16    205.53 o 
  -1   1   2    15159.03    13972.94    124.48 o 
   1   1   2    20366.23    19671.21    218.46 o 
   3   1   2      265.19      289.14      4.72 o 
   5   1   2     1064.56     1165.82     12.81 o 
   7   1   2     2621.30     2869.48     32.43 o 
   9   1   2      136.42      170.14      3.71 o 
  11   1   2     2794.89     2839.45     36.82 o 
  13   1   2     1921.98     2024.38     22.34 o 
  15   1   2      380.44      496.85     15.30 o 
  17   1   2      378.11      377.72      9.32 o 
  19   1   2     1591.83     1588.01     28.00 o 
  21   1   2        9.92        6.89      3.72 o 
  23   1   2      555.88      557.36     15.27 o 
 -24   2   2      301.97      302.87     15.90 o 
 -22   2   2        1.40        0.71      3.17 o 
 -20   2   2        3.44        2.49      3.06 o 
 -18   2   2        4.89        3.39      3.49 o 
 -16   2   2       77.27       92.93      6.54 o 
 -14   2   2      469.05      429.59      8.31 o 
 -12   2   2      670.26      681.71     10.48 o 
 -10   2   2      753.49      773.21      9.80 o 
  -8   2   2       26.13       44.18      2.58 o 
  -6   2   2     9362.79     9738.03    130.19 o 
  -4   2   2    17357.85    17421.16    284.02 o 
  -2   2   2       19.49       29.35      1.57 o 
   0   2   2      133.94      161.09      3.07 o 
   2   2   2      206.29      238.34      4.37 o 
   4   2   2     1506.50     1617.44     16.68 o 
   6   2   2      492.22      601.14      7.24 o 
   8   2   2      869.57      894.64     13.75 o 
  10   2   2     2365.04     2521.92     23.76 o 
  12   2   2     1514.85     1593.71     17.95 o 
  14   2   2      816.28      813.95     13.96 o 
  16   2   2     1062.99     1145.23     21.42 o 
  18   2   2      710.77      709.73     16.57 o 
  20   2   2       57.94       54.49      5.28 o 
  22   2   2        3.38        0.36      3.67 o 
  24   2   2        4.05        3.78      4.97 o 
 -23   3   2      129.22      136.92     12.02 o 
 -21   3   2      122.92      110.36     15.55 o 
 -19   3   2       12.60        8.66      4.04 o 
 -17   3   2      907.04      929.13     17.42 o 
 -15   3   2       92.95       80.04      5.28 o 
 -13   3   2      226.24      205.38      6.80 o 
 -11   3   2       13.69        9.38      2.00 o 
  -9   3   2     1056.00     1041.77     13.48 o 
  -7   3   2     2423.37     2550.66     39.84 o 
  -5   3   2      305.69      310.28      7.12 o 
  -3   3   2     1187.73     1265.39     14.17 o 
  -1   3   2      999.09      980.20     10.45 o 
   1   3   2      899.12      969.19      9.96 o 
   3   3   2       91.68      102.46      2.99 o 
   5   3   2     1300.59     1420.74     15.60 o 
   7   3   2     3526.06     3957.92     42.43 o 
   9   3   2      324.17      326.78      8.57 o 
  11   3   2       73.63       65.42      4.01 o 
  13   3   2      139.84      151.34      5.29 o 
  15   3   2      503.65      528.83     10.76 o 
  17   3   2        0.43       -0.39      2.36 o 
  19   3   2      402.51      431.73     11.51 o 
  21   3   2      187.10      158.49     12.67 o 
  23   3   2      307.78      345.16     24.08 o 
 -24   4   2       93.60       91.44     13.06 o 
 -22   4   2      287.80      267.38     13.15 o 
 -20   4   2       52.24       47.94      8.19 o 
 -18   4   2      117.80      121.01      9.46 o 
 -16   4   2       48.10       41.60      4.95 o 
 -14   4   2      262.71      219.32     10.08 o 
 -12   4   2       82.44       92.58      5.97 o 
 -10   4   2      351.17      291.74      8.46 o 
  -8   4   2      421.94      430.29      9.74 o 
  -6   4   2      363.22      318.25      8.77 o 
  -4   4   2       51.01       53.50      3.17 o 
  -2   4   2     1341.37     1495.62     15.28 o 
   0   4   2      218.73      225.28      3.85 o 
   2   4   2      997.96     1042.12     10.97 o 
   4   4   2        0.15       -0.41      0.71 o 
   6   4   2      321.22      334.88      6.54 o 
   8   4   2       89.55       74.11      4.35 o 
  10   4   2     2385.24     2369.94     33.60 o 
  12   4   2      402.17      397.80     11.50 o 
  14   4   2       51.76       42.66      5.49 o 
  16   4   2      273.32      257.26      8.74 o 
  18   4   2      468.37      505.42     15.77 o 
  20   4   2      358.08      360.85     14.03 o 
  22   4   2       88.76       80.02     20.21 o 
 -23   5   2      415.14      425.69     27.84 o 
 -21   5   2      136.65      136.37     15.02 o 
 -19   5   2        1.75        4.03      4.21 o 
 -17   5   2     1164.09     1138.68     23.12 o 
 -15   5   2      962.83      936.58     19.47 o 
 -13   5   2       19.85       14.30      3.11 o 
 -11   5   2      812.81      847.07     16.52 o 
  -9   5   2     1713.41     1972.11     35.18 o 
  -7   5   2      169.75      190.86      7.26 o 
  -5   5   2     1200.82     1306.38     16.25 o 
  -3   5   2     6050.98     6231.55     58.02 o 
  -1   5   2      249.80      302.33      4.70 o 
   1   5   2     3404.18     3627.49     30.65 o 
   3   5   2     9476.62    10427.97     88.21 o 
   5   5   2      341.90      381.81      7.52 o 
   7   5   2      476.56      537.66      9.98 o 
   9   5   2       65.57       53.69      4.56 o 
  11   5   2     1327.15     1293.29     25.39 o 
  13   5   2       10.53        9.00      3.57 o 
  15   5   2       42.88       35.41      5.56 o 
  17   5   2        9.48        2.99      2.97 o 
  19   5   2        7.84        6.77      4.53 o 
  21   5   2      210.91      200.02     14.40 o 
  23   5   2       43.50       29.82      7.45 o 
 -22   6   2      100.58       89.04     13.06 o 
 -20   6   2       41.74       41.12      8.77 o 
 -18   6   2       47.50       54.29      6.43 o 
 -16   6   2       42.48       50.65      6.28 o 
 -14   6   2     1089.80     1044.42     25.41 o 
 -12   6   2       48.78       44.70      5.89 o 
 -10   6   2        5.27       -1.37      2.19 o 
  -8   6   2       29.10       23.58      3.45 o 
  -6   6   2      113.85      115.93      4.31 o 
  -4   6   2      839.14      827.14     11.81 o 
  -2   6   2       34.51       35.41      2.88 o 
   0   6   2      408.17      569.52      8.14 o 
   2   6   2     3339.15     3762.42     34.73 o 
   4   6   2      665.10      730.59      9.76 o 
   6   6   2       12.23       23.19      3.68 o 
   8   6   2      550.39      513.27     14.48 o 
  10   6   2       38.69       32.10      6.44 o 
  12   6   2      121.02      103.97      7.95 o 
  14   6   2      258.36      282.64     11.88 o 
  16   6   2      165.87      175.32     10.44 o 
  18   6   2      101.03      109.98      8.99 o 
  20   6   2      251.74      274.30     17.39 o 
  22   6   2       31.11       23.74      7.11 o 
 -21   7   2     1021.42     1066.78     32.80 o 
 -19   7   2        4.71        7.65      4.18 o 
 -17   7   2       30.61       24.02      4.80 o 
 -15   7   2       36.98       31.87      6.05 o 
 -13   7   2      299.28      285.62     13.36 o 
 -11   7   2      178.19      151.70      9.87 o 
  -9   7   2      105.51       89.83      9.22 o 
  -7   7   2        1.02        2.35      2.11 o 
  -5   7   2      529.97      483.43     10.77 o 
  -3   7   2     2659.40     2478.87     38.62 o 
  -1   7   2        0.51        1.61      1.00 o 
   1   7   2     6231.92     6377.70     56.04 o 
   3   7   2       14.00       13.52      2.32 o 
   5   7   2      873.02     1011.45     18.70 o 
   7   7   2      212.45      264.40      9.22 o 
   9   7   2     2206.67     2250.50     51.11 o 
  11   7   2      130.66      144.59     15.48 o 
  13   7   2     2151.87     2237.08     54.20 o 
  15   7   2      970.09      966.57     24.43 o 
  17   7   2        1.20        0.04      3.38 o 
  19   7   2      422.30      381.64     32.17 o 
  21   7   2       31.03       29.99     11.26 o 
 -20   8   2        4.67       -0.51      8.25 o 
 -18   8   2        0.20        5.38      3.89 o 
 -16   8   2        0.66        1.81      4.03 o 
 -14   8   2      701.02      666.20     21.97 o 
 -12   8   2       28.08       27.95      6.64 o 
 -10   8   2     1697.09     1753.59     42.42 o 
  -8   8   2     1341.76     1247.87     21.64 o 
  -6   8   2      785.20      740.03     16.88 o 
  -4   8   2      189.76      167.27      6.72 o 
  -2   8   2      100.62       72.15      3.66 o 
   0   8   2     2119.10     2135.34     25.22 o 
   2   8   2     1356.37     1551.72     22.85 o 
   4   8   2       13.44       24.84      4.20 o 
   6   8   2     1175.60     1054.08     31.06 o 
   8   8   2     2510.35     2401.78     54.62 o 
  10   8   2        0.49        6.13      4.06 o 
  12   8   2     1512.12     1405.69     40.79 o 
  14   8   2        4.96        4.29      5.24 o 
  16   8   2      644.04      593.08     22.69 o 
  18   8   2       38.39       43.93      6.80 o 
  20   8   2       65.45       54.46     13.33 o 
 -19   9   2       11.69       23.23      9.75 o 
 -17   9   2      126.40      116.50     16.50 o 
 -15   9   2      122.28      129.85     25.75 o 
 -13   9   2      179.58      189.38     13.72 o 
 -11   9   2       98.53       96.88     17.71 o 
  -9   9   2        4.56        3.60      3.48 o 
  -7   9   2       20.24       12.97      3.97 o 
  -5   9   2      119.37       95.29      6.60 o 
  -3   9   2      612.83      645.32     11.65 o 
  -1   9   2      499.29      505.37     13.03 o 
   1   9   2      442.72      455.05     11.44 o 
   3   9   2       24.43        7.37      2.71 o 
   5   9   2        1.80        1.84      3.30 o 
   7   9   2       41.36       45.75      8.29 o 
   9   9   2        6.31        2.13      4.06 o 
  11   9   2      231.40      165.49     15.39 o 
  13   9   2        0.79        2.45      4.69 o 
  15   9   2       15.93       16.85      5.71 o 
  17   9   2       22.33       19.83      6.42 o 
  19   9   2        0.88        9.72      5.95 o 
 -18  10   2       74.37       61.89     13.46 o 
 -16  10   2        5.44       -0.53      6.48 o 
 -14  10   2       24.89       20.20      7.85 o 
 -12  10   2      675.63      740.85     33.78 o 
 -10  10   2      552.86      504.66     26.88 o 
  -8  10   2        0.55        5.83      4.56 o 
  -6  10   2      604.64      649.14     17.83 o 
  -4  10   2      291.51      285.27      9.73 o 
  -2  10   2        1.22        0.44      1.96 o 
   0  10   2      231.07      216.09      8.45 o 
   2  10   2      554.59      530.14     13.05 o 
   4  10   2      212.13      244.11     15.75 o 
   6  10   2      296.95      274.24     16.18 o 
   8  10   2      181.27      144.40     30.26 o 
  10  10   2       39.17       49.16      9.72 o 
  12  10   2     1221.69     1288.61     49.98 o 
  14  10   2      340.46      340.39     17.83 o 
  16  10   2      216.24      247.74     18.14 o 
  18  10   2      560.80      554.18     31.86 o 
 -17  11   2        8.50        3.72     17.62 o 
 -15  11   2       66.42       78.82     14.34 o 
 -13  11   2       17.84       17.41      7.88 o 
 -11  11   2      265.19      263.47     23.53 o 
  -9  11   2       82.65       74.30     12.61 o 
  -7  11   2        7.36        3.75      4.81 o 
  -5  11   2        0.51        2.05      3.36 o 
  -3  11   2     1849.52     1792.89     34.02 o 
  -1  11   2      250.45      254.28     11.45 o 
   1  11   2      329.73      324.77     12.67 o 
   3  11   2       32.06       41.09      6.14 o 
   5  11   2      115.98      144.77     14.38 o 
   7  11   2        3.08        2.08      4.70 o 
   9  11   2        0.40        1.99      4.76 o 
  11  11   2        0.00       -4.88      4.88 o 
  13  11   2      854.36      912.08     29.98 o 
  15  11   2      467.95      503.29     30.31 o 
  17  11   2        0.14       -0.90      9.27 o 
 -16  12   2       12.49        7.86      7.53 o 
 -14  12   2       23.62        8.45      7.04 o 
 -12  12   2        2.47       10.94      6.54 o 
 -10  12   2      442.31      428.19     30.73 o 
  -8  12   2      175.48      183.59     20.17 o 
  -6  12   2        2.17        7.13      6.42 o 
  -4  12   2       88.57       95.46     12.29 o 
  -2  12   2       46.83       29.53      5.44 o 
   0  12   2      125.51      139.88     10.71 o 
   2  12   2        2.75        0.47      3.17 o 
   4  12   2        9.82        3.03      4.22 o 
   6  12   2       48.34       41.58      8.73 o 
   8  12   2        8.75        5.89      7.93 o 
  10  12   2       93.04       94.30     11.08 o 
  12  12   2      159.26      183.78     15.75 o 
  14  12   2        6.88       16.91      7.82 o 
 -13  13   2        0.56        3.47      5.64 o 
 -11  13   2      109.56      107.32     35.84 o 
  -9  13   2       57.25      177.76     27.42 o 
  -7  13   2       18.30       26.32     10.48 o 
  -5  13   2      239.21      226.62     21.68 o 
  -3  13   2       56.10       73.61     16.02 o 
  -1  13   2        0.32        0.73      4.11 o 
   1  13   2      787.20      898.72     33.12 o 
   3  13   2     1233.21     1360.53     47.27 o 
   5  13   2        0.13        3.25      5.31 o 
   7  13   2       93.33      122.65     12.59 o 
   9  13   2      169.79      169.13     14.86 o 
  11  13   2      333.06      340.45     26.55 o 
 -10  14   2       18.19       20.61      8.72 o 
  -8  14   2       47.27       63.91     17.68 o 
  -6  14   2       16.30       17.68      8.97 o 
  -4  14   2       90.06       70.03     10.26 o 
  -2  14   2       55.05       47.86      8.34 o 
   0  14   2       21.43       22.60      6.09 o 
   2  14   2      150.13      161.95     14.13 o 
   4  14   2        0.03        2.94      4.56 o 
   6  14   2       51.87       49.14     11.28 o 
   8  14   2       28.71       50.68     10.93 o 
  -5  15   2       25.17       35.33     11.85 o 
  -3  15   2       36.45       55.08     13.81 o 
   1  15   2       29.11       38.06     10.97 o 
   3  15   2       43.95       45.44     12.24 o 
   5  15   2       42.91       38.24     11.03 o 
 -25   1   3        2.40        2.95      4.64 o 
 -23   1   3       19.86       17.36      5.44 o 
 -21   1   3      296.00      322.05     11.53 o 
 -19   1   3       34.66       39.16      4.12 o 
 -17   1   3       68.28       69.97      5.63 o 
 -15   1   3      557.53      520.01     11.34 o 
 -13   1   3     1510.77     1532.62     19.33 o 
 -11   1   3      388.80      377.17      8.43 o 
  -9   1   3     2533.96     2592.42     31.40 o 
  -7   1   3      143.67      125.76      4.07 o 
  -5   1   3       39.86       60.96      4.09 o 
  -3   1   3     2022.02     2134.08     26.49 o 
  -1   1   3       36.20       13.49      1.01 o 
   1   1   3     6256.19     5943.07     49.42 o 
   3   1   3       10.17        9.85      1.30 o 
   5   1   3     2256.53     2487.59     19.84 o 
   7   1   3     1271.68     1326.50     12.00 o 
   9   1   3      112.88      112.99      3.17 o 
  11   1   3     1427.44     1546.60     20.72 o 
  13   1   3       12.50       16.49      2.57 o 
  15   1   3       24.81       39.53      9.65 o 
  17   1   3      102.50       91.80      5.39 o 
  19   1   3      185.47      184.85     10.80 o 
  21   1   3      150.18      146.35      8.28 o 
  23   1   3       12.97        4.98      5.41 o 
 -24   2   3      187.06      184.08      9.56 o 
 -22   2   3      175.94      176.00     12.40 o 
 -20   2   3      510.42      534.25     16.44 o 
 -18   2   3      213.07      202.16     15.79 o 
 -16   2   3       74.79       91.60      6.48 o 
 -14   2   3        4.24        1.87      1.79 o 
 -12   2   3      485.24      442.64     10.47 o 
 -10   2   3       54.49       38.83      2.46 o 
  -8   2   3      490.96      530.72      7.66 o 
  -6   2   3     1626.36     1763.19     25.89 o 
  -4   2   3     8224.65     8783.37     97.34 o 
  -2   2   3      214.45      185.57      4.52 o 
   0   2   3      862.54      828.92      8.45 o 
   2   2   3      248.19      271.49      4.92 o 
   4   2   3      690.40      714.85      8.45 o 
   6   2   3       51.94       80.39      2.73 o 
   8   2   3     1094.63     1097.56     15.72 o 
  10   2   3        7.56       23.40      1.77 o 
  12   2   3     2769.51     2810.99     26.71 o 
  14   2   3     1894.23     1752.30     23.06 o 
  16   2   3       65.19       50.13      4.66 o 
  18   2   3      362.13      350.76     10.49 o 
  20   2   3      171.37      174.22      8.62 o 
  22   2   3      686.45      735.45     28.18 o 
 -23   3   3        4.38        1.57      4.97 o 
 -21   3   3      297.23      333.57     17.70 o 
 -19   3   3       91.55      103.14      7.49 o 
 -17   3   3       65.95       66.30      5.71 o 
 -15   3   3        0.53        3.35      3.75 o 
 -13   3   3     1606.84     1511.97     22.48 o 
 -11   3   3       27.24       23.30      2.37 o 
  -9   3   3     4309.08     4068.23     42.53 o 
  -7   3   3        0.60       -0.78      1.92 o 
  -5   3   3     1972.90     2120.40     24.11 o 
  -3   3   3     3214.38     3080.86     29.74 o 
  -1   3   3     8454.94     8870.05     72.63 o 
   1   3   3      132.22      121.23      3.20 o 
   3   3   3     5250.34     5321.39     50.42 o 
   5   3   3     2205.75     2269.53     23.32 o 
   7   3   3      252.63      227.89      4.17 o 
   9   3   3     3027.19     3206.84     36.66 o 
  11   3   3        6.58        2.14      1.54 o 
  13   3   3      385.57      402.64      8.51 o 
  15   3   3      131.12      149.04      6.10 o 
  17   3   3      248.01      268.62      8.94 o 
  19   3   3        9.83        7.15      3.28 o 
  21   3   3       39.56       33.57      6.28 o 
  23   3   3        9.26        8.91      5.70 o 
 -24   4   3        8.14        3.48      8.48 o 
 -22   4   3      815.33      832.42     39.79 o 
 -20   4   3       33.58       39.20      7.41 o 
 -18   4   3      470.72      465.24     19.10 o 
 -16   4   3      882.10      891.35     25.84 o 
 -14   4   3     1054.71      939.15     21.88 o 
 -12   4   3       32.48       43.04      5.44 o 
 -10   4   3      922.58      928.48     14.28 o 
  -8   4   3     1681.14     1758.78     25.74 o 
  -6   4   3      111.31       84.82      4.07 o 
  -4   4   3     4738.66     4905.88     46.59 o 
  -2   4   3     4682.25     4944.00     43.65 o 
   0   4   3    11165.38    11728.80     98.67 o 
   2   4   3    22611.49    24186.07    197.66 o 
   4   4   3      179.33      168.03      4.46 o 
   6   4   3      297.73      267.12      5.78 o 
   8   4   3     5027.53     5074.92     50.42 o 
  10   4   3     4677.16     4676.03     58.15 o 
  12   4   3       18.36       11.86      2.89 o 
  14   4   3       74.19       81.45      6.06 o 
  16   4   3      703.48      751.11     16.90 o 
  18   4   3      359.01      322.88     12.78 o 
  20   4   3      299.08      278.46     13.02 o 
  22   4   3      156.81      167.23     13.41 o 
 -23   5   3       38.72       33.11     11.47 o 
 -21   5   3       31.97       19.71      6.81 o 
 -19   5   3       10.25       21.36      5.10 o 
 -17   5   3      180.43      175.27      9.63 o 
 -15   5   3      410.05      402.19     12.30 o 
 -13   5   3      160.38      162.93      7.56 o 
 -11   5   3      321.00      313.50      9.30 o 
  -9   5   3      337.71      345.26      9.57 o 
  -7   5   3       46.61       55.92      3.67 o 
  -5   5   3      115.18       80.69      3.52 o 
  -3   5   3      441.79      461.92      7.22 o 
  -1   5   3     1142.16     1281.14     13.31 o 
   1   5   3     2055.48     2139.06     22.05 o 
   3   5   3       28.11       44.93      2.43 o 
   5   5   3      389.16      358.15      7.68 o 
   7   5   3      479.87      462.18      7.83 o 
   9   5   3     6638.28     6788.90     79.60 o 
  11   5   3      156.21      152.98      9.63 o 
  13   5   3      362.25      356.34     13.14 o 
  15   5   3      146.95      147.76     21.81 o 
  17   5   3      717.33      789.00     20.16 o 
  19   5   3       86.73       87.00      9.59 o 
  21   5   3       26.18       28.99      6.97 o 
 -22   6   3       52.52       60.31     13.51 o 
 -20   6   3       23.14       17.82     10.39 o 
 -18   6   3        0.46       -1.18      3.11 o 
 -16   6   3        9.27        6.03      3.56 o 
 -14   6   3       13.34        8.24      3.27 o 
 -12   6   3       18.29       27.28      4.79 o 
 -10   6   3     1145.41     1097.72     24.83 o 
  -8   6   3     4564.77     4433.32     56.88 o 
  -6   6   3        5.41        4.25      1.43 o 
  -4   6   3     1617.82     1596.75     19.45 o 
  -2   6   3      801.72      761.40      9.45 o 
   0   6   3     1874.58     1889.40     18.43 o 
   2   6   3      167.91      224.59      5.71 o 
   4   6   3      392.38      366.66      7.24 o 
   6   6   3      145.24      156.24      5.13 o 
   8   6   3      124.09      129.62     11.44 o 
  10   6   3       16.77        9.58      7.24 o 
  12   6   3       77.53       90.67      7.73 o 
  14   6   3     1584.91     1625.84     43.23 o 
  16   6   3       72.18       64.97      7.94 o 
  18   6   3      593.43      609.16     23.52 o 
  20   6   3       47.84       32.91     10.55 o 
  22   6   3        3.47        7.92      8.47 o 
 -21   7   3        2.58       15.80      9.38 o 
 -19   7   3       43.28       46.03      7.77 o 
 -17   7   3        0.69       -0.63      3.96 o 
 -15   7   3       27.25       30.68      5.99 o 
 -13   7   3      721.85      739.33     21.68 o 
 -11   7   3      165.12      150.69      9.64 o 
  -9   7   3      264.36      262.99     11.24 o 
  -7   7   3      901.55      906.99     18.34 o 
  -5   7   3     1096.88     1055.72     14.97 o 
  -3   7   3       11.75       19.94      1.76 o 
  -1   7   3      522.75      531.56      7.53 o 
   1   7   3      211.78      208.02      5.00 o 
   3   7   3      314.02      262.41      7.23 o 
   5   7   3      109.98      116.71      4.37 o 
   7   7   3      105.40       76.30     11.99 o 
   9   7   3      597.01      493.39     20.84 o 
  11   7   3     1685.21     1637.22     60.80 o 
  13   7   3       81.61       79.85     11.06 o 
  15   7   3      265.99      292.58     20.56 o 
  17   7   3      246.03      257.08     12.48 o 
  19   7   3      120.93      111.82     16.57 o 
  21   7   3       15.50        6.89      8.97 o 
 -20   8   3      498.98      484.98     19.90 o 
 -18   8   3      132.18      147.78     17.49 o 
 -16   8   3       88.49       75.64     13.01 o 
 -14   8   3       18.35        9.84      6.63 o 
 -12   8   3     1178.16     1156.10     33.34 o 
 -10   8   3     1036.81      982.04     24.95 o 
  -8   8   3     1486.80     1433.45     30.50 o 
  -6   8   3      551.13      484.69     19.25 o 
  -4   8   3       75.69       71.91      5.10 o 
  -2   8   3     2010.64     1974.67     24.03 o 
   0   8   3      179.81      157.98      7.03 o 
   2   8   3      148.17      144.67      5.68 o 
   4   8   3      160.17      174.41      9.16 o 
   6   8   3      311.93      304.57     15.99 o 
   8   8   3      581.32      308.37     25.98 o 
  10   8   3      729.57      680.15     26.18 o 
  12   8   3       11.48       23.48      6.77 o 
  14   8   3        0.17        3.70      6.27 o 
  16   8   3      464.69      456.03     17.62 o 
  18   8   3       43.58       35.54      7.63 o 
  20   8   3        1.01        3.07      9.00 o 
 -19   9   3      139.57      131.40     17.69 o 
 -17   9   3       19.74       10.12      7.56 o 
 -15   9   3       17.55       12.10      7.29 o 
 -13   9   3       69.34       55.90     11.05 o 
 -11   9   3      478.19      453.53     30.66 o 
  -9   9   3      227.86      197.04     18.14 o 
  -7   9   3      420.80      417.21     31.54 o 
  -5   9   3     2109.77     1987.78     38.90 o 
  -3   9   3     3003.89     2862.78     37.27 o 
  -1   9   3       72.76       47.33      3.07 o 
   1   9   3      534.22      611.35     13.35 o 
   3   9   3       50.74       42.40      5.08 o 
   5   9   3     2595.83     2068.79     49.82 o 
   7   9   3     1663.40     1379.76     39.35 o 
   9   9   3      445.61      417.87     20.83 o 
  11   9   3       10.57        2.29      4.22 o 
  13   9   3       56.52       37.48      8.93 o 
  15   9   3       16.33       19.58      7.84 o 
  17   9   3      110.30       97.86     15.40 o 
  19   9   3       26.57       24.43      7.19 o 
 -18  10   3       60.67       68.69     14.52 o 
 -16  10   3      129.92      118.92     16.99 o 
 -14  10   3       83.81       76.40     13.58 o 
 -12  10   3      175.45      182.77     19.65 o 
 -10  10   3     1442.45     1462.76     54.47 o 
  -8  10   3      149.55      107.36     44.24 o 
  -6  10   3     1931.97     1917.55     40.94 o 
  -4  10   3        2.62        8.78      3.64 o 
  -2  10   3     2955.11     2857.84     45.42 o 
   0  10   3        8.28        6.61      3.24 o 
   2  10   3      253.28      254.83     10.78 o 
   4  10   3      181.28      175.95     15.11 o 
   6  10   3       81.58       77.24     17.32 o 
   8  10   3      675.83      599.62     25.65 o 
  10  10   3      518.42      529.31     24.91 o 
  12  10   3       23.93       14.44      6.33 o 
  14  10   3        0.04       -2.90      5.13 o 
  16  10   3      165.10      177.13     25.73 o 
  18  10   3      357.64      362.68     37.29 o 
 -17  11   3        0.60        2.08      9.86 o 
 -15  11   3       51.79       57.78     15.05 o 
 -13  11   3      458.62      499.78     60.11 o 
 -11  11   3        5.63        8.04      5.58 o 
  -9  11   3       58.15       73.10     12.63 o 
  -7  11   3      686.71      751.23     32.59 o 
  -5  11   3      177.82      179.72     13.39 o 
  -3  11   3      349.17      338.47     13.50 o 
  -1  11   3       28.98       24.14      4.76 o 
   1  11   3       74.48       90.82     11.36 o 
   3  11   3      232.52      244.08     16.89 o 
   5  11   3      387.24      350.92     19.52 o 
   7  11   3        2.87        3.63      7.79 o 
   9  11   3        4.99        4.76      6.14 o 
  11  11   3      126.64       95.01     13.32 o 
  13  11   3      195.61      245.34     21.51 o 
  15  11   3      121.43      149.73     19.10 o 
 -16  12   3        1.54       -5.54     15.34 o 
 -14  12   3        0.19        4.54      6.30 o 
 -12  12   3      271.74      260.16     44.66 o 
 -10  12   3      158.52      166.33     19.14 o 
  -8  12   3      747.81      804.84     35.96 o 
  -6  12   3       90.82       88.45     10.50 o 
  -4  12   3       32.84       46.59      8.11 o 
  -2  12   3      262.52      295.73     13.18 o 
   0  12   3       11.40       16.91      5.28 o 
   2  12   3      140.45      151.79     15.20 o 
   4  12   3       43.53       57.56     10.45 o 
   6  12   3      218.24      247.54     20.31 o 
   8  12   3      249.82      205.34     27.84 o 
  10  12   3      113.53      155.62     16.84 o 
  12  12   3       34.13       20.27      8.05 o 
  14  12   3      422.00      471.73     29.40 o 
 -13  13   3       41.57       38.01     10.14 o 
 -11  13   3      458.14      472.89     29.46 o 
  -9  13   3      201.87      228.89     23.19 o 
  -7  13   3      169.71      182.77     36.96 o 
  -5  13   3       95.05       92.31     11.10 o 
  -3  13   3     1676.89     1694.86     52.32 o 
  -1  13   3       44.94       49.21      6.91 o 
   1  13   3        4.59       10.96      6.12 o 
   3  13   3       72.38       76.78     11.78 o 
   5  13   3       75.89       45.68     13.88 o 
   7  13   3       28.51       25.20     13.11 o 
   9  13   3       93.65       80.87     12.82 o 
  11  13   3      109.89      154.14     19.64 o 
 -10  14   3      722.92      731.37     37.40 o 
  -8  14   3      169.58      194.24     21.56 o 
  -6  14   3        8.05       10.76     11.96 o 
  -4  14   3      835.14      880.39     29.16 o 
  -2  14   3      254.29      246.65     17.23 o 
   0  14   3      233.44      265.01     21.85 o 
   2  14   3      305.58      318.28     21.86 o 
   4  14   3      420.76      495.69     26.17 o 
   6  14   3        0.00       19.06     10.71 o 
   8  14   3      133.11      137.46     26.94 o 
  -5  15   3       54.71       61.95     22.55 o 
  -3  15   3       85.50       87.28     15.39 o 
   1  15   3      173.31      182.74     20.68 o 
   3  15   3       21.06        9.00     12.38 o 
 -24   0   4     1726.66     1734.77     55.07 o 
 -22   0   4       75.15       79.07      8.30 o 
 -20   0   4     1641.96     1724.90     35.53 o 
 -18   0   4        5.84       11.87      9.40 o 
 -16   0   4     1164.27     1148.53     35.29 o 
 -14   0   4      105.03       59.65      6.54 o 
 -12   0   4     7139.25     6507.58    103.59 o 
 -10   0   4      102.29       93.61      6.49 o 
  -8   0   4     2211.45     2157.70     38.50 o 
  -6   0   4    19447.51    19412.58    288.84 o 
  -4   0   4     6727.54     7109.97     90.71 o 
  -2   0   4     7860.12     8545.84     93.54 o 
   0   0   4      849.46      968.43     14.43 o 
   2   0   4      234.64      260.62      4.73 o 
   4   0   4     6238.87     6904.98     61.25 o 
   6   0   4     1494.17     1785.22     30.32 o 
   8   0   4      275.41      253.94      7.76 o 
  10   0   4      780.98      691.43     12.22 o 
  12   0   4       11.73       26.98      4.53 o 
  14   0   4      525.63      624.35     21.36 o 
  16   0   4       14.55        8.76      3.64 o 
  18   0   4        6.53        5.85      3.52 o 
  20   0   4       27.20       14.74      7.31 o 
  22   0   4      887.77      822.58     34.92 o 
 -25   1   4      140.50      119.28     10.65 o 
 -23   1   4        3.57       -3.19      3.28 o 
 -21   1   4      372.39      419.77     13.09 o 
 -19   1   4      645.83      707.41     13.73 o 
 -17   1   4      406.81      396.53     10.97 o 
 -15   1   4        6.83        6.64      2.38 o 
 -13   1   4     7734.96     7569.81     84.38 o 
 -11   1   4     3588.49     3486.52     41.98 o 
  -9   1   4      962.29     1036.49     15.66 o 
  -7   1   4     2129.02     2187.67     27.17 o 
  -5   1   4    11393.61    11552.06    110.40 o 
  -3   1   4     5715.88     5809.39     49.34 o 
  -1   1   4     1678.51     1728.72     15.84 o 
   1   1   4        3.84       10.12      1.03 o 
   3   1   4     1593.88     1798.43     17.08 o 
   5   1   4      943.57     1155.92     12.36 o 
   7   1   4      777.14      773.32      8.07 o 
   9   1   4       95.77      116.74      3.29 o 
  11   1   4       72.07       62.38      3.48 o 
  13   1   4        2.53        1.75      1.86 o 
  15   1   4      296.38      278.61      7.87 o 
  17   1   4       11.52        8.20      2.41 o 
  19   1   4       17.11       19.83      3.79 o 
  21   1   4       61.36       61.01      5.72 o 
  23   1   4       50.76       53.34      8.02 o 
 -24   2   4       43.82       37.32      7.48 o 
 -22   2   4      119.03      114.96      8.05 o 
 -20   2   4       78.06       76.77      7.89 o 
 -18   2   4        6.75        3.79      3.52 o 
 -16   2   4        2.62        5.72      2.84 o 
 -14   2   4       22.95       31.15      3.03 o 
 -12   2   4       65.62       61.50      3.49 o 
 -10   2   4      586.29      698.06     10.29 o 
  -8   2   4     2024.62     2219.52     23.92 o 
  -6   2   4      593.51      585.68     13.65 o 
  -4   2   4        1.11        0.88      1.36 o 
  -2   2   4      277.86      300.68      6.62 o 
   0   2   4      831.83      866.18      9.28 o 
   2   2   4      185.71      137.12      3.20 o 
   4   2   4     4125.15     4479.80     34.85 o 
   6   2   4      104.94      121.94      3.78 o 
   8   2   4     1648.38     1606.26     16.42 o 
  10   2   4      164.35      162.57      5.07 o 
  12   2   4      831.09      834.31     13.03 o 
  14   2   4      161.37      160.16      6.83 o 
  16   2   4       21.62       35.17      4.12 o 
  18   2   4       14.25        7.80      3.15 o 
  20   2   4       87.52       76.34      6.36 o 
  22   2   4      134.89      139.10      9.04 o 
 -23   3   4        5.32        8.67      5.58 o 
 -21   3   4        1.82       -3.82      6.43 o 
 -19   3   4        0.39       -1.19      3.08 o 
 -17   3   4        0.57       -0.19      3.21 o 
 -15   3   4      113.06      104.29      6.13 o 
 -13   3   4      440.21      444.67     11.06 o 
 -11   3   4     1863.70     1936.54     25.53 o 
  -9   3   4     4538.82     4816.46     54.39 o 
  -7   3   4      107.38       96.54      4.48 o 
  -5   3   4     1437.40     1571.81     19.26 o 
  -3   3   4     5322.98     5756.44     52.24 o 
  -1   3   4      942.85      984.20     12.01 o 
   1   3   4     2833.97     3018.46     29.00 o 
   3   3   4     1211.36     1319.32     15.42 o 
   5   3   4        7.67        4.35      1.10 o 
   7   3   4      146.68      165.22      4.40 o 
   9   3   4        3.20        6.30      1.62 o 
  11   3   4       47.06       58.79      3.68 o 
  13   3   4     2920.27     2880.46     45.98 o 
  15   3   4      175.71      153.79      6.64 o 
  17   3   4      410.58      451.50     12.36 o 
  19   3   4       85.89       74.65      5.98 o 
  21   3   4        7.45        5.48      5.12 o 
 -24   4   4      134.13      112.56     11.61 o 
 -22   4   4        0.33       -0.06      5.26 o 
 -20   4   4       48.22       54.10     11.65 o 
 -18   4   4       41.16       40.55      7.41 o 
 -16   4   4      162.93      149.68     11.95 o 
 -14   4   4       28.35       24.26      5.30 o 
 -12   4   4     1136.88     1175.23     28.37 o 
 -10   4   4       65.13       73.40      5.16 o 
  -8   4   4        1.69        3.14      1.29 o 
  -6   4   4      559.59      682.62     11.73 o 
  -4   4   4     2339.28     2521.68     27.94 o 
  -2   4   4      564.74      568.23      7.62 o 
   0   4   4      799.97      855.19     11.10 o 
   2   4   4       41.36       60.36      2.94 o 
   4   4   4       32.06       29.60      2.33 o 
   6   4   4       58.30       44.34      2.69 o 
   8   4   4     1927.07     1932.45     24.03 o 
  10   4   4       60.45       57.99      5.29 o 
  12   4   4      473.42      450.60     11.68 o 
  14   4   4      153.69      140.43      8.72 o 
  16   4   4      451.36      506.51     15.47 o 
  18   4   4        8.83       18.22      4.99 o 
  20   4   4       47.87       48.92     11.56 o 
  22   4   4       30.27       31.74     15.96 o 
 -23   5   4      237.13      210.46     21.80 o 
 -21   5   4      205.85      210.13     17.00 o 
 -19   5   4      537.75      516.30     33.01 o 
 -17   5   4      503.83      458.76     15.36 o 
 -15   5   4       45.01       42.49      5.52 o 
 -13   5   4       67.86       70.04      6.26 o 
 -11   5   4      472.53      487.40     11.93 o 
  -9   5   4      432.18      472.52     11.72 o 
  -7   5   4       57.95       43.33      3.17 o 
  -5   5   4     1186.92     1343.44     17.01 o 
  -3   5   4      388.51      381.38      6.12 o 
  -1   5   4     4191.55     4513.35     45.08 o 
   1   5   4      567.47      674.62      9.71 o 
   3   5   4     1032.91     1041.45     13.42 o 
   5   5   4      728.56      664.51     10.37 o 
   7   5   4     1209.94     1207.14     18.56 o 
   9   5   4     2552.12     2613.06     41.71 o 
  11   5   4     1360.82     1383.14     27.64 o 
  13   5   4      172.31      193.49     10.87 o 
  15   5   4      136.37      141.47     10.32 o 
  17   5   4       16.69       15.58      4.58 o 
  19   5   4        0.07       -2.23      4.41 o 
  21   5   4        0.16       -0.35      5.05 o 
 -22   6   4        2.34       12.71      9.14 o 
 -20   6   4       11.71       10.51      5.75 o 
 -18   6   4       15.25       22.52      6.46 o 
 -16   6   4       13.31        9.87      3.85 o 
 -14   6   4      110.34      105.03      7.22 o 
 -12   6   4      535.55      553.81     17.15 o 
 -10   6   4      105.20      115.75      7.97 o 
  -8   6   4      918.07      845.54     17.00 o 
  -6   6   4      185.81      184.74      6.39 o 
  -4   6   4      858.40     1026.16     14.48 o 
  -2   6   4      548.28      652.73      8.87 o 
   0   6   4      820.86      899.83     14.69 o 
   2   6   4      106.33      133.01      4.05 o 
   4   6   4     1343.30     1491.04     19.22 o 
   6   6   4      674.29      631.73     14.84 o 
   8   6   4     1295.76     1184.01     35.32 o 
  10   6   4      733.03      742.68     22.42 o 
  12   6   4      215.69      237.33     17.78 o 
  14   6   4        0.08        0.72      3.59 o 
  16   6   4        0.76        3.73      4.61 o 
  18   6   4      262.58      286.06     19.13 o 
  20   6   4       15.03       15.95      6.06 o 
 -21   7   4        5.23        1.58      8.22 o 
 -19   7   4      343.63      331.96     43.80 o 
 -17   7   4      369.99      352.09     15.47 o 
 -15   7   4       90.74       90.89     15.69 o 
 -13   7   4      276.53      283.93     18.22 o 
 -11   7   4       40.22       37.53      5.47 o 
  -9   7   4       25.71       22.73      4.41 o 
  -7   7   4       95.29       80.52      5.26 o 
  -5   7   4        0.04       -0.53      1.60 o 
  -3   7   4       84.04      106.04      4.48 o 
  -1   7   4      519.24      499.44     10.11 o 
   1   7   4      502.93      559.27     16.30 o 
   3   7   4       25.09       13.49      2.99 o 
   5   7   4      101.02       58.96      4.46 o 
   9   7   4     1060.15      954.23     50.13 o 
  11   7   4     2204.66     2109.30     52.11 o 
  13   7   4      890.47      865.51     22.75 o 
  15   7   4       94.41      104.16     12.62 o 
  17   7   4       80.75       90.75      9.60 o 
  19   7   4      763.74      730.87     34.61 o 
 -20   8   4       70.73       87.09     12.19 o 
 -18   8   4       25.60       51.58     15.32 o 
 -16   8   4       90.68       86.77     13.52 o 
 -14   8   4      111.36      121.13     15.28 o 
 -12   8   4      459.63      439.72     26.49 o 
 -10   8   4      600.60      561.52     25.89 o 
  -8   8   4        0.02        6.68      4.73 o 
  -6   8   4     1610.81     1541.81     28.56 o 
  -4   8   4      107.57       88.38      7.23 o 
  -2   8   4        9.36       14.51      3.51 o 
   0   8   4      817.73      702.78     17.01 o 
   2   8   4       45.95       78.42      7.34 o 
   4   8   4      254.62      201.44      9.87 o 
   6   8   4      121.02       96.73     10.98 o 
  10   8   4      344.84      363.01     19.35 o 
  12   8   4       23.47       24.59      7.14 o 
  14   8   4       11.32       12.58     21.53 o 
  16   8   4       61.90       45.97      7.42 o 
  18   8   4        8.18        3.64      5.07 o 
 -19   9   4       26.47       28.61     12.43 o 
 -17   9   4       14.11       14.98      7.96 o 
 -15   9   4       20.79       23.84      8.42 o 
 -13   9   4      458.61      432.90     24.99 o 
 -11   9   4       15.24       17.55      7.89 o 
  -9   9   4        5.45       12.87      6.40 o 
  -7   9   4      403.46      379.77     15.96 o 
  -5   9   4      168.72      166.06      9.83 o 
  -3   9   4       58.60       53.63      7.57 o 
  -1   9   4      198.17      185.54      9.52 o 
   1   9   4        0.87       -1.34      2.22 o 
   3   9   4       91.34      110.47     10.89 o 
   5   9   4        0.18        0.25      6.77 o 
   7   9   4      102.03       86.16     10.78 o 
   9   9   4      105.64       92.16     15.26 o 
  11   9   4       38.97       36.61      8.43 o 
  13   9   4       68.63       73.93     11.64 o 
  15   9   4      103.56       90.26     13.04 o 
  17   9   4       93.25       75.07     20.00 o 
 -18  10   4       57.60       30.80     18.45 o 
 -16  10   4       12.71        8.87      8.31 o 
 -14  10   4      129.80      127.31     17.04 o 
 -12  10   4      226.77      181.45     19.42 o 
 -10  10   4      388.32      385.48     23.33 o 
  -8  10   4        0.46        3.70      3.65 o 
  -6  10   4      239.41      229.65     11.56 o 
  -4  10   4       16.47        9.80      4.45 o 
  -2  10   4        1.05        4.16      3.16 o 
   0  10   4       14.28       10.77      3.59 o 
   2  10   4       75.10       72.61      7.86 o 
   4  10   4       50.89       49.00      8.74 o 
   6  10   4        0.31       -0.96      3.72 o 
   8  10   4        9.25        9.97      5.79 o 
  12  10   4       73.29       43.69     15.94 o 
  14  10   4       16.60        2.66      5.77 o 
  16  10   4        0.40       -4.35     10.77 o 
 -17  11   4       47.42       37.58     11.22 o 
 -15  11   4        5.84        5.46      6.57 o 
 -13  11   4       14.73       -7.20     12.57 o 
 -11  11   4      394.03      414.92     49.54 o 
  -9  11   4       25.81        4.00     19.98 o 
  -7  11   4      117.67      109.53     11.18 o 
  -5  11   4      809.39      829.72     22.21 o 
  -3  11   4      576.36      600.59     18.43 o 
  -1  11   4       85.23       79.68      7.95 o 
   1  11   4       28.83       17.20      4.51 o 
   3  11   4        1.68        8.84      5.11 o 
   5  11   4       34.71       24.42     10.49 o 
   7  11   4      229.56      206.40     18.15 o 
   9  11   4        4.42        0.66      4.53 o 
  11  11   4     1252.35     1303.53     56.37 o 
  13  11   4     1607.18     1631.48     80.17 o 
  15  11   4       39.52       32.01     15.22 o 
 -14  12   4       67.65      107.92     31.40 o 
 -12  12   4       39.52       55.32     12.02 o 
 -10  12   4        1.05        7.86     19.85 o 
  -8  12   4        0.00       -3.79      8.59 o 
  -6  12   4      654.42      624.59     26.10 o 
  -4  12   4       80.93       85.10      8.75 o 
  -2  12   4       46.66       49.89      8.93 o 
   0  12   4       23.74       29.06      5.62 o 
   2  12   4      481.72      484.77     23.80 o 
   4  12   4      127.93      133.40     15.12 o 
   6  12   4        0.08       -0.65      4.67 o 
   8  12   4      114.02       93.59     13.01 o 
  10  12   4        2.68        0.02      4.70 o 
  12  12   4       24.67       24.86      9.40 o 
 -13  13   4      167.13      126.31     18.15 o 
 -11  13   4       16.46       11.85     10.76 o 
  -9  13   4        0.31        2.41      6.24 o 
  -7  13   4        0.28       -2.40      5.45 o 
  -5  13   4      431.15      451.83     25.01 o 
  -3  13   4      115.01      133.94     13.20 o 
  -1  13   4     1361.50     1473.75     32.74 o 
   1  13   4      455.77      465.45     24.47 o 
   3  13   4       34.26       20.98      8.12 o 
   5  13   4       10.03       16.58      6.50 o 
   7  13   4      380.37      380.08     28.75 o 
   9  13   4      999.90     1154.53     66.99 o 
  11  13   4      345.70      380.92     37.13 o 
 -10  14   4       21.97        9.22     16.25 o 
  -8  14   4      380.28      450.52     35.91 o 
  -6  14   4       91.86      109.82     16.51 o 
  -4  14   4      274.88      278.23     17.55 o 
  -2  14   4       85.71       55.11      8.70 o 
   0  14   4      205.79      194.25     26.59 o 
   2  14   4       10.71       15.37      6.86 o 
   4  14   4        0.01        8.19      7.90 o 
   6  14   4      716.28      747.15     53.01 o 
   8  14   4       47.66       31.21     14.07 o 
  -3  15   4      138.09      145.79     18.89 o 
   1  15   4       22.31        8.55     11.83 o 
 -25   1   5      110.77      102.86     10.15 o 
 -23   1   5       56.44       65.42      6.97 o 
 -21   1   5      340.46      326.43     14.24 o 
 -19   1   5        8.21        6.26      3.23 o 
 -17   1   5      294.22      290.29      9.53 o 
 -15   1   5      178.18      198.12      6.94 o 
 -13   1   5      293.12      283.89      8.39 o 
 -11   1   5     3004.82     2956.03     39.86 o 
  -9   1   5        2.81        2.30      1.74 o 
  -7   1   5     3144.25     3138.93     34.38 o 
  -5   1   5       17.34       15.54      1.76 o 
  -3   1   5     2043.84     2112.73     18.22 o 
  -1   1   5       78.09       72.01      1.95 o 
   1   1   5      894.71      882.86      8.46 o 
   3   1   5     2927.24     3205.98     23.22 o 
   5   1   5       62.26       62.06      2.31 o 
   7   1   5        0.18        1.49      0.90 o 
   9   1   5       31.56       26.27      1.88 o 
  11   1   5       84.75      109.83      4.05 o 
  13   1   5      364.30      332.01      7.81 o 
  15   1   5      168.51      182.40      6.90 o 
  17   1   5      182.31      203.30      8.21 o 
  19   1   5      149.59      168.50     10.62 o 
  21   1   5       76.65       74.28      7.25 o 
 -24   2   5       31.68       18.42      6.40 o 
 -22   2   5        0.12       -1.47      3.19 o 
 -20   2   5        8.94       12.03      4.60 o 
 -18   2   5      227.67      230.07     10.97 o 
 -16   2   5      448.61      426.50      9.41 o 
 -14   2   5      512.20      490.38     10.05 o 
 -12   2   5     1285.45     1289.66     16.87 o 
 -10   2   5     1895.89     1872.51     25.05 o 
  -8   2   5      489.86      560.54      9.52 o 
  -6   2   5     1960.77     2249.40     23.83 o 
  -4   2   5      118.47      161.25      3.98 o 
  -2   2   5      982.64     1007.19     11.17 o 
   0   2   5        7.53        6.87      0.95 o 
   2   2   5     1165.31     1208.59     11.11 o 
   4   2   5       99.24      128.31      3.08 o 
   6   2   5      448.29      492.46      8.47 o 
   8   2   5      111.82      106.21      4.46 o 
  10   2   5     8080.61     8245.06     70.17 o 
  12   2   5      619.49      609.01     15.57 o 
  14   2   5        0.12       -1.38      2.00 o 
  16   2   5       66.94       77.39      9.12 o 
  18   2   5     1824.58     2027.90     35.84 o 
  20   2   5      140.47      141.29      8.28 o 
  22   2   5        0.14       -0.81      3.53 o 
 -23   3   5       16.65       16.10      6.05 o 
 -21   3   5       94.93       75.09     12.93 o 
 -19   3   5       17.13       14.81      4.91 o 
 -17   3   5        0.24        0.21      2.51 o 
 -15   3   5      342.89      352.08     10.42 o 
 -13   3   5       27.42       30.29      3.57 o 
 -11   3   5      491.59      494.43     10.00 o 
  -9   3   5      784.32      892.68     12.93 o 
  -7   3   5      610.00      616.36     12.27 o 
  -5   3   5       32.37       45.17      3.44 o 
  -3   3   5     2269.31     2320.84     38.62 o 
  -1   3   5     2465.88     2717.01     27.26 o 
   1   3   5     4238.61     4284.81     40.10 o 
   3   3   5     1491.96     1685.56     15.58 o 
   5   3   5      185.91      167.59      3.82 o 
   7   3   5     1471.41     1326.77     16.21 o 
   9   3   5      627.68      629.78     10.30 o 
  11   3   5      931.82      928.46     13.90 o 
  13   3   5       33.34       27.32      6.03 o 
  15   3   5      495.01      484.29     13.89 o 
  17   3   5      857.12      885.83     22.99 o 
  19   3   5        3.50        2.22      3.77 o 
  21   3   5      250.03      244.67     13.77 o 
 -24   4   5       16.81       21.06     12.98 o 
 -22   4   5      444.18      435.39     25.92 o 
 -20   4   5      574.43      573.55     29.18 o 
 -18   4   5        4.11        3.43      4.21 o 
 -16   4   5       26.34       30.75      6.32 o 
 -14   4   5        1.16       -3.15      3.15 o 
 -12   4   5      225.71      188.60     28.16 o 
 -10   4   5      265.68      323.95     10.55 o 
  -8   4   5      218.50      200.15      6.44 o 
  -6   4   5      708.89      699.72     10.67 o 
  -4   4   5     3134.40     3248.34     32.26 o 
  -2   4   5      367.78      443.32      8.54 o 
   0   4   5       86.80      142.59      4.26 o 
   2   4   5     2546.59     2583.51     26.78 o 
   4   4   5     1193.21     1119.25     13.30 o 
   6   4   5       30.42       22.62      2.22 o 
   8   4   5    11616.34    11464.16    115.33 o 
  10   4   5     3691.30     3611.97     67.36 o 
  12   4   5      133.59      142.19      7.27 o 
  14   4   5      135.67      147.20      8.02 o 
  16   4   5      461.59      530.13     16.19 o 
  18   4   5      186.05      184.15     11.61 o 
  20   4   5       35.09       27.61      6.86 o 
 -23   5   5        3.19        4.13      8.57 o 
 -21   5   5       31.44       15.12      9.31 o 
 -19   5   5        4.29       16.31      6.17 o 
 -17   5   5       52.51       48.88     13.68 o 
 -15   5   5      274.53      267.90     11.06 o 
 -13   5   5      761.07      768.92     18.17 o 
 -11   5   5      737.39      754.50     16.83 o 
  -9   5   5      496.67      471.51     10.46 o 
  -7   5   5      586.79      591.19     16.29 o 
  -5   5   5      727.90      751.15     11.77 o 
  -3   5   5        0.05        1.44      0.78 o 
  -1   5   5       62.09       73.27      3.98 o 
   1   5   5     2107.29     2151.15     23.31 o 
   3   5   5      184.09      171.92      5.38 o 
   5   5   5      242.24      253.66      6.10 o 
   7   5   5       84.88      100.80      8.92 o 
   9   5   5        1.33       -0.71      2.49 o 
  11   5   5      409.17      417.15     14.06 o 
  13   5   5       12.26        7.14      5.30 o 
  15   5   5      561.96      560.01     18.13 o 
  17   5   5      111.68      108.65     10.69 o 
  19   5   5      239.83      251.46     28.49 o 
  21   5   5       10.23        6.62      5.58 o 
 -22   6   5        4.50       13.69      9.23 o 
 -20   6   5       72.25       78.04     10.74 o 
 -18   6   5        2.29        1.85      4.79 o 
 -16   6   5        7.88       11.08      4.78 o 
 -14   6   5       70.17       59.67     14.40 o 
 -12   6   5     1348.26     1266.50     55.06 o 
 -10   6   5      610.74      591.40     34.02 o 
  -8   6   5      233.89      201.05     12.48 o 
  -6   6   5      432.03      454.89     14.41 o 
  -4   6   5      716.29      762.53     16.05 o 
  -2   6   5     1645.02     1685.73     21.38 o 
   0   6   5      568.13      478.54      9.42 o 
   2   6   5       42.40       38.21      3.07 o 
   4   6   5       23.72       24.36      3.27 o 
   6   6   5       10.16        4.09      2.68 o 
   8   6   5      369.31      332.63     16.77 o 
  10   6   5      387.69      384.65     17.65 o 
  12   6   5      292.34      313.65     13.08 o 
  14   6   5       80.39       86.31      8.65 o 
  16   6   5       87.40       94.94      9.56 o 
  18   6   5       43.75       51.22      9.04 o 
  20   6   5       21.22       17.99      6.65 o 
 -21   7   5      223.49      273.69     18.54 o 
 -19   7   5      115.90      115.91     12.96 o 
 -17   7   5      107.25      100.05     11.09 o 
 -15   7   5       72.29       58.84     15.10 o 
 -13   7   5        0.31       -2.47      4.57 o 
 -11   7   5      742.91      719.24     29.08 o 
  -9   7   5        2.42       -3.07      3.07 o 
  -7   7   5      415.48      432.01     13.43 o 
  -5   7   5       53.87       64.36      6.04 o 
  -3   7   5      117.60      156.38     13.30 o 
  -1   7   5      594.26      639.27     31.42 o 
   1   7   5      294.26      262.97     11.10 o 
   3   7   5       54.10       33.48      3.66 o 
   5   7   5      762.11      654.09     20.87 o 
   7   7   5      617.62      526.11     21.83 o 
   9   7   5      147.25      140.94     13.40 o 
  11   7   5      507.01      509.13     23.17 o 
  13   7   5      162.40      179.92     13.74 o 
  15   7   5      334.46      335.19     15.02 o 
  17   7   5       10.08       14.48      5.39 o 
  19   7   5       97.13       83.87     15.09 o 
 -20   8   5      285.15      305.50     18.77 o 
 -18   8   5       48.96       34.76     13.55 o 
 -16   8   5       33.42       32.55     12.80 o 
 -14   8   5     1293.88     1315.01     44.46 o 
 -12   8   5     1490.91     1404.46     45.16 o 
 -10   8   5      520.70      469.39     23.71 o 
  -8   8   5       30.45       24.90      4.37 o 
  -6   8   5     2187.59     2121.30     36.05 o 
  -4   8   5      555.70      492.20     14.62 o 
  -2   8   5       31.93       27.85      4.94 o 
   0   8   5        5.08       24.00      5.89 o 
   2   8   5       13.53       14.44      3.85 o 
   4   8   5      107.03      103.99     10.23 o 
   6   8   5        8.07       11.47      5.14 o 
   8   8   5      383.13      408.64     20.45 o 
  10   8   5      343.03      332.97     19.01 o 
  12   8   5      314.90      322.58     19.45 o 
  14   8   5        3.42       -2.00      4.76 o 
  16   8   5       33.70       15.62      5.39 o 
  18   8   5        9.46       -0.29      8.53 o 
 -19   9   5        1.16       15.22     11.83 o 
 -17   9   5      236.11      241.56     32.54 o 
 -15   9   5       18.68       23.64     11.11 o 
 -13   9   5       95.20       87.11     27.92 o 
 -11   9   5       24.00       12.80      6.70 o 
  -9   9   5       34.86       46.60      9.70 o 
  -7   9   5      303.51      317.47     16.12 o 
  -5   9   5      396.91      339.36     12.86 o 
  -3   9   5      102.92       65.58      6.76 o 
  -1   9   5        7.99        7.21      4.12 o 
   1   9   5      890.79      682.40     20.52 o 
   3   9   5     1556.69     1173.96     27.95 o 
   5   9   5      245.87      177.06     15.41 o 
   7   9   5      399.32      316.00     18.14 o 
   9   9   5      333.54      249.23     49.74 o 
  11   9   5       30.04       34.11     11.94 o 
  13   9   5       17.62        4.28      5.81 o 
  15   9   5      102.36       93.64     28.78 o 
  17   9   5       75.27       67.31     33.49 o 
 -18  10   5       79.71       66.28     18.83 o 
 -16  10   5      584.83      653.34     46.93 o 
 -14  10   5      556.88      355.94     34.28 o 
 -12  10   5        0.24       -4.78      7.18 o 
 -10  10   5      336.36      318.93     42.11 o 
  -8  10   5       84.54       85.91     12.83 o 
  -6  10   5       22.71       30.53      5.41 o 
  -4  10   5      349.59      320.46     13.02 o 
  -2  10   5       30.10       23.02      5.28 o 
   0  10   5       86.75       85.22      8.63 o 
   2  10   5      227.91      173.44     12.44 o 
   4  10   5        0.11       -2.44      4.99 o 
   6  10   5       21.67        9.75      5.38 o 
   8  10   5        0.39        2.62      4.56 o 
  10  10   5      188.28      135.71     44.72 o 
  12  10   5       36.50       38.66      9.25 o 
  14  10   5       14.38       13.14     11.38 o 
  16  10   5       67.36       55.04     17.03 o 
 -17  11   5        2.22        9.30      9.07 o 
 -15  11   5      135.35      101.88     21.72 o 
 -13  11   5      438.04      448.39     47.27 o 
 -11  11   5      448.53      444.22     26.91 o 
  -9  11   5       86.96      116.21     23.58 o 
  -7  11   5      172.37      186.83     16.22 o 
  -5  11   5     1011.40      978.67     24.67 o 
  -3  11   5      146.67      175.22     11.72 o 
  -1  11   5      420.40      433.13     17.57 o 
   1  11   5       59.13       50.73      7.27 o 
   3  11   5      510.77      511.55     32.24 o 
   5  11   5      126.23       90.41     12.23 o 
   7  11   5      245.87      261.53     20.96 o 
   9  11   5      223.92      205.41     19.09 o 
  11  11   5      871.58      974.92     48.68 o 
  13  11   5        1.59       -6.95      6.95 o 
  15  11   5       64.09       19.05     12.97 o 
 -14  12   5        7.93       10.98      7.71 o 
 -12  12   5       11.20       13.16      7.64 o 
  -8  12   5       92.89      103.42     22.45 o 
  -6  12   5      369.35      384.34     18.32 o 
  -4  12   5       72.50       59.98      8.55 o 
  -2  12   5      124.31      114.44     12.01 o 
   0  12   5      117.28      109.15     10.86 o 
   2  12   5       23.35       22.47     15.84 o 
   4  12   5        0.31       -1.33      4.14 o 
   6  12   5       27.95       20.55      7.52 o 
   8  12   5       58.25       58.46     11.16 o 
  10  12   5       34.33       46.18     15.40 o 
 -11  13   5      173.60      160.18     32.82 o 
  -9  13   5       79.35      105.31     19.62 o 
  -7  13   5      173.44      146.29     30.71 o 
  -5  13   5      545.18      535.41     26.20 o 
  -3  13   5       68.70       70.16      9.56 o 
  -1  13   5      104.99      105.01     11.78 o 
   1  13   5      246.81      225.64     20.05 o 
   3  13   5      108.09       86.45     13.21 o 
   5  13   5       67.91       75.53     23.08 o 
   7  13   5       57.94       55.11     15.05 o 
   9  13   5       90.64       56.57     17.64 o 
  -8  14   5        2.23       28.83     11.53 o 
  -6  14   5        0.94       -2.53      8.72 o 
  -4  14   5       60.96       46.34     15.60 o 
  -2  14   5       17.00       23.68      8.44 o 
   0  14   5        7.87       22.89     12.09 o 
   2  14   5       69.54       81.60     21.07 o 
   4  14   5      157.30      161.30     28.76 o 
   6  14   5      298.78      371.73     36.84 o 
 -24   0   6      199.38      208.56     17.74 o 
 -22   0   6      131.30      119.95      9.63 o 
 -20   0   6       35.12       33.30      6.05 o 
 -18   0   6      268.75      270.83     16.75 o 
 -16   0   6     1623.92     1603.78     45.30 o 
 -14   0   6      287.93      247.11     17.73 o 
 -12   0   6     1925.15     1832.11     37.18 o 
 -10   0   6      375.43      334.58     22.37 o 
  -8   0   6      401.00      354.96     10.50 o 
  -6   0   6     8422.83     8810.79    114.12 o 
  -4   0   6     5154.16     5373.09     62.49 o 
  -2   0   6      244.89      306.69      6.58 o 
   0   0   6    10302.55    10800.61    104.43 o 
   2   0   6     6330.93     6501.08     58.93 o 
   4   0   6       15.12       28.22      2.33 o 
   6   0   6     5151.96     5265.18     50.04 o 
   8   0   6     1546.12     1546.34     19.34 o 
  10   0   6     2454.69     2264.83     33.76 o 
  12   0   6      169.31      148.35     22.67 o 
  14   0   6      520.07      538.13     14.35 o 
  16   0   6       46.15       57.41      5.87 o 
  18   0   6     2368.76     2665.53     42.30 o 
  20   0   6        0.61       -5.85      5.85 o 
  22   0   6        1.95        5.62      7.49 o 
 -23   1   6       25.70       20.08      4.63 o 
 -21   1   6      227.06      237.50     10.04 o 
 -19   1   6        2.63        0.19      2.72 o 
 -17   1   6      339.55      352.08     10.54 o 
 -15   1   6      215.40      220.03      8.74 o 
 -13   1   6     2322.11     2275.95     33.09 o 
 -11   1   6     1138.61     1072.46     17.56 o 
  -9   1   6       12.73       12.80      2.54 o 
  -7   1   6     1894.17     1897.61     21.71 o 
  -5   1   6     4232.72     4360.75     38.76 o 
  -3   1   6      114.51       88.10      2.57 o 
  -1   1   6       36.57       29.11      2.08 o 
   1   1   6      352.72      472.05      5.75 o 
   3   1   6       31.56       11.76      1.31 o 
   5   1   6       48.25       80.33      2.82 o 
   7   1   6      422.27      420.03      5.80 o 
   9   1   6     1121.01     1072.09     12.11 o 
  11   1   6      627.56      655.40     12.17 o 
  13   1   6      164.69      140.19      5.54 o 
  15   1   6      100.38      108.46      5.37 o 
  17   1   6      135.12      150.15     10.96 o 
  19   1   6       16.94       15.18      3.53 o 
  21   1   6        6.26       12.63      6.66 o 
 -24   2   6       17.71       16.80      6.21 o 
 -22   2   6       42.37       49.47      6.89 o 
 -20   2   6      306.85      309.35     12.92 o 
 -18   2   6       71.87       74.35      7.40 o 
 -16   2   6      104.34      113.29      7.53 o 
 -14   2   6       32.20       37.40      3.82 o 
 -12   2   6        1.51       -2.38      2.38 o 
 -10   2   6       37.16       25.66      2.79 o 
  -8   2   6      758.15      820.12     12.01 o 
  -6   2   6      388.80      449.70      7.29 o 
  -4   2   6     2878.29     2905.33     25.89 o 
  -2   2   6      308.39      268.53      4.36 o 
   0   2   6      147.59      138.60      2.97 o 
   2   2   6      203.47      227.17      4.13 o 
   4   2   6      410.43      357.16      5.20 o 
   6   2   6       67.66       49.51      2.56 o 
   8   2   6        0.66        0.34      1.27 o 
  10   2   6      478.58      462.44     11.24 o 
  12   2   6        0.12        2.77      2.10 o 
  14   2   6      285.32      262.04      8.71 o 
  16   2   6       16.24       22.60      3.81 o 
  18   2   6      164.93      164.74      8.35 o 
  20   2   6        0.85       -0.25      3.40 o 
 -23   3   6        0.46        8.88      8.55 o 
 -21   3   6       66.72       84.89     13.33 o 
 -19   3   6      103.85      102.36     14.06 o 
 -17   3   6        9.66        8.99      3.19 o 
 -15   3   6      192.01      202.62      7.91 o 
 -13   3   6      860.53      894.07     15.62 o 
 -11   3   6     1230.95     1152.69     17.95 o 
  -9   3   6     3378.46     3447.74     38.18 o 
  -7   3   6      737.36      777.40     13.51 o 
  -5   3   6       51.05       60.59      3.10 o 
  -3   3   6     1047.00     1077.66     13.58 o 
  -1   3   6      140.70      164.97      4.25 o 
   1   3   6      539.36      568.90      6.54 o 
   3   3   6      282.94      274.90      4.59 o 
   5   3   6       10.37        7.00      1.21 o 
   7   3   6      658.58      649.72      9.20 o 
   9   3   6      707.05      670.51     10.56 o 
  11   3   6      144.23      118.19      5.23 o 
  13   3   6       29.96       27.10      3.32 o 
  15   3   6      465.62      471.79     11.76 o 
  17   3   6      103.68      106.49      6.86 o 
  19   3   6       60.99       53.37      6.87 o 
  21   3   6      431.79      421.14     23.50 o 
 -24   4   6        0.03       -1.82      7.12 o 
 -22   4   6        0.32       -5.61      6.73 o 
 -20   4   6        5.22       -0.91      7.50 o 
 -18   4   6        4.97        3.03      4.68 o 
 -16   4   6      118.64      121.99     11.03 o 
 -14   4   6      848.36      789.22     42.70 o 
 -12   4   6       74.55       69.33      6.32 o 
 -10   4   6     1461.45     1485.66     27.42 o 
  -8   4   6      701.25      811.24     13.00 o 
  -6   4   6     2090.75     2162.85     20.06 o 
  -4   4   6       19.90       16.83      2.20 o 
  -2   4   6      983.38     1086.59     15.85 o 
   0   4   6      145.58      183.44      5.23 o 
   2   4   6       36.49       36.97      2.55 o 
   4   4   6       61.64       57.85      3.26 o 
   6   4   6        0.01        1.94      1.80 o 
   8   4   6      106.37       93.57      5.46 o 
  10   4   6      824.14      803.69     16.32 o 
  12   4   6       74.13       75.51     10.04 o 
  14   4   6       17.00       19.93      4.02 o 
  16   4   6        4.25       -0.36      3.58 o 
  18   4   6      211.01      228.29     11.82 o 
  20   4   6       10.66       12.16      5.95 o 
 -23   5   6      159.61      132.69     17.77 o 
 -21   5   6      462.86      424.79     26.31 o 
 -19   5   6      304.80      281.89     16.03 o 
 -17   5   6       57.05       66.12     11.40 o 
 -15   5   6       54.24       55.69      8.00 o 
 -13   5   6     1514.35     1446.29     34.60 o 
 -11   5   6     1246.88     1225.56     24.70 o 
  -9   5   6      500.67      436.26     12.74 o 
  -7   5   6      280.56      270.37     10.98 o 
  -5   5   6       31.08       19.38      6.78 o 
  -3   5   6      609.59      621.33     19.88 o 
  -1   5   6      971.48      970.39     21.32 o 
   1   5   6      121.98      121.19      4.56 o 
   3   5   6      258.13      296.40      7.26 o 
   5   5   6     2615.34     2407.02     33.64 o 
   7   5   6     4987.83     4747.81     67.43 o 
   9   5   6        3.46        4.95      3.25 o 
  11   5   6      154.51      176.80     14.66 o 
  13   5   6        8.75        7.61      3.98 o 
  15   5   6       65.58       72.89      6.63 o 
  17   5   6       58.69       64.17      7.42 o 
  19   5   6       28.81       16.19      7.63 o 
 -22   6   6      109.94      126.26     17.83 o 
 -20   6   6       85.29       91.82     12.46 o 
 -18   6   6       84.78      110.67     19.86 o 
 -16   6   6      162.83      134.17     12.24 o 
 -14   6   6        0.45        4.35      4.18 o 
 -12   6   6       69.33       52.30     13.23 o 
 -10   6   6      105.40       80.98     16.01 o 
  -8   6   6      664.55      602.30     25.11 o 
  -6   6   6      562.65      595.20     21.13 o 
  -4   6   6     4140.88     4245.56     65.06 o 
  -2   6   6      473.79      437.69     14.42 o 
   0   6   6     1824.96     1775.08     33.88 o 
   2   6   6       36.66       68.17      6.72 o 
   4   6   6      256.34      203.54      9.78 o 
   6   6   6      412.65      374.04     17.85 o 
   8   6   6      181.54      140.84      8.95 o 
  10   6   6      317.09      338.84     21.25 o 
  12   6   6       76.12      100.84      8.89 o 
  14   6   6      258.36      295.12     13.71 o 
  16   6   6       21.89       19.44      5.66 o 
  18   6   6       66.03       64.78     13.32 o 
  20   6   6       11.29        1.66      7.52 o 
 -21   7   6       12.77       12.54     11.84 o 
 -19   7   6        0.85        7.07      5.84 o 
 -17   7   6        1.20       -1.32      4.37 o 
 -15   7   6      803.18      806.73     46.39 o 
 -13   7   6       85.09       78.04     16.25 o 
 -11   7   6     3799.76     3531.34    113.83 o 
  -9   7   6      296.87      260.03     15.26 o 
  -7   7   6        8.77        9.40      3.69 o 
  -5   7   6      268.11      241.26     11.26 o 
  -3   7   6     1461.36     1491.94     31.42 o 
  -1   7   6      177.35      203.63     10.99 o 
   1   7   6      403.34      510.32     16.31 o 
   3   7   6      236.50      220.93     10.55 o 
   5   7   6       96.16      130.76     11.48 o 
   7   7   6     1406.20     1297.07     53.84 o 
   9   7   6      573.22      524.86     23.24 o 
  11   7   6        0.00        0.65      3.26 o 
  13   7   6       29.51       20.07      5.04 o 
  15   7   6        1.15        2.35      4.20 o 
  17   7   6      209.59      232.08     22.82 o 
  19   7   6      121.70      107.88     16.80 o 
 -20   8   6        0.21        8.13      5.81 o 
 -18   8   6       22.71       13.97      6.42 o 
 -16   8   6      662.28      571.30     40.44 o 
 -14   8   6       17.91       25.09     10.80 o 
 -12   8   6     1115.27     1112.90     55.98 o 
 -10   8   6      163.07      109.36     19.05 o 
  -8   8   6       26.29       26.22      5.19 o 
  -6   8   6      419.66      401.83     15.35 o 
  -4   8   6     2127.37     1807.24     36.82 o 
  -2   8   6      503.11      401.98     16.99 o 
   0   8   6     1450.41     1370.55     49.88 o 
   2   8   6      767.36      577.17     23.21 o 
   4   8   6       65.98       36.47      6.78 o 
   6   8   6        7.30        2.74      4.17 o 
   8   8   6      107.09       91.03     23.09 o 
  10   8   6      203.40      228.31     18.66 o 
  12   8   6       65.56       62.33     10.72 o 
  14   8   6       39.39       38.25      9.51 o 
  16   8   6        3.35       -4.31      7.51 o 
  18   8   6      138.55      158.70     20.38 o 
 -19   9   6        2.09        0.38      7.02 o 
 -17   9   6      151.90      178.28     27.87 o 
 -15   9   6       27.96       22.11     10.97 o 
 -13   9   6       95.78      108.23     21.30 o 
 -11   9   6        9.46        2.69      6.58 o 
  -9   9   6       47.16       50.20     13.72 o 
  -7   9   6        0.16        1.43      3.27 o 
  -5   9   6       29.56       28.23      5.71 o 
  -3   9   6        3.06        7.35      3.60 o 
  -1   9   6      124.58      104.57     16.55 o 
   1   9   6      107.30       98.79     19.06 o 
   3   9   6      126.98      156.47     11.44 o 
   5   9   6      259.23      232.03     18.20 o 
   7   9   6        3.95        6.26      5.01 o 
   9   9   6      144.88      160.41     19.18 o 
  11   9   6      135.12      126.93     19.66 o 
  13   9   6      133.68      120.58     14.87 o 
  15   9   6        4.64        8.03     10.41 o 
  17   9   6      117.34      121.68     17.82 o 
 -18  10   6       44.05       39.43     14.94 o 
 -16  10   6      331.90      315.41     31.80 o 
 -14  10   6      142.95      155.75     26.44 o 
 -12  10   6      114.45      143.98     24.29 o 
 -10  10   6       56.41       36.50     12.32 o 
  -8  10   6      382.15      399.10     42.44 o 
  -6  10   6       59.44       57.95      9.31 o 
  -4  10   6      100.65       82.05     10.80 o 
  -2  10   6        6.15        3.21      3.55 o 
   0  10   6      524.39      494.94     19.83 o 
   2  10   6      801.47      751.88     23.04 o 
   4  10   6        9.75        5.08      4.61 o 
   6  10   6      134.24      158.78     16.03 o 
   8  10   6      153.00      155.52     16.48 o 
  10  10   6      132.42      120.37     22.02 o 
  12  10   6       66.84       73.38     12.36 o 
  14  10   6        4.79       -6.30      8.63 o 
 -15  11   6      453.47      402.03     37.59 o 
 -13  11   6      150.43      164.43     27.12 o 
 -11  11   6      110.53       88.42     19.63 o 
  -9  11   6      703.05      632.46     43.61 o 
  -7  11   6      248.48      217.37     28.25 o 
  -5  11   6        1.41       -1.81      3.30 o 
  -3  11   6      144.84      132.82     11.63 o 
  -1  11   6       20.31       14.31      5.25 o 
   1  11   6      380.56      420.00     17.50 o 
   3  11   6        0.68        1.02      4.86 o 
   5  11   6       38.41       11.37      6.19 o 
   7  11   6      276.22      282.85     22.38 o 
   9  11   6     1971.97     2104.32     59.20 o 
  11  11   6      607.19      585.30     45.31 o 
  13  11   6        0.63       12.81     10.12 o 
 -14  12   6       21.24       24.81     12.62 o 
 -12  12   6        0.83        0.34      6.17 o 
 -10  12   6      609.54      409.79     36.55 o 
  -8  12   6      318.71      306.81     30.72 o 
  -6  12   6      255.00      281.45     18.62 o 
  -4  12   6       11.42       18.73      5.69 o 
  -2  12   6       53.19       65.29      8.86 o 
   0  12   6      694.65      724.61     24.53 o 
   2  12   6       88.88       93.69     13.07 o 
   4  12   6       14.66       14.22      9.25 o 
   6  12   6      119.32      142.99     16.77 o 
   8  12   6       81.09       95.58     21.86 o 
  10  12   6        1.22       24.23     10.98 o 
  -9  13   6       45.05       60.99     16.53 o 
  -7  13   6      144.89      137.04     25.55 o 
  -5  13   6        0.46        4.34      4.85 o 
  -3  13   6      371.40      395.71     18.80 o 
  -1  13   6      556.48      518.48     35.56 o 
   1  13   6      412.74      452.52     24.95 o 
   3  13   6       18.90       14.73      8.20 o 
   5  13   6     1135.83     1135.30     66.14 o 
   7  13   6     2995.49     3062.12    122.10 o 
   9  13   6       61.90       51.08     14.78 o 
  -8  14   6       96.22       88.61     20.24 o 
  -6  14   6      257.33      281.01     34.67 o 
  -4  14   6      210.17      255.56     33.07 o 
  -2  14   6      914.58      977.11     58.71 o 
   0  14   6      301.38      320.51     39.55 o 
   2  14   6       88.07       93.08     22.51 o 
   4  14   6        6.31       12.53     11.23 o 
 -23   1   7        3.22        0.19      3.65 o 
 -21   1   7       74.37       73.02      7.99 o 
 -19   1   7        5.75        6.72      3.60 o 
 -17   1   7      206.64      222.41      7.92 o 
 -15   1   7       22.20       25.39      4.16 o 
 -13   1   7        0.97        1.57      2.16 o 
 -11   1   7       32.83       28.00      3.20 o 
  -9   1   7      221.84      200.51      5.96 o 
  -7   1   7       25.15       16.98      2.29 o 
  -5   1   7      989.93      954.77     12.22 o 
  -3   1   7     1338.87     1416.23     13.22 o 
  -1   1   7     1356.82     1382.54     13.04 o 
   1   1   7     1972.74     2007.51     16.51 o 
   3   1   7     1307.05     1309.88     12.32 o 
   5   1   7       82.24       64.45      2.83 o 
   7   1   7       97.60      102.35      3.84 o 
   9   1   7      558.35      656.21      9.28 o 
  11   1   7        6.00       10.43      1.99 o 
  13   1   7      264.30      279.17     10.53 o 
  15   1   7        0.12        0.67      2.25 o 
  17   1   7      358.09      381.66     10.58 o 
  19   1   7      219.29      256.59      9.38 o 
  21   1   7      290.61      296.69     14.78 o 
 -24   2   7        2.24        6.51      9.50 o 
 -22   2   7      181.86      161.16     10.34 o 
 -20   2   7      123.03      122.17      9.54 o 
 -18   2   7        8.30        4.44      3.16 o 
 -16   2   7       65.93       71.80      6.25 o 
 -14   2   7        1.73        5.31      2.04 o 
 -12   2   7      620.92      603.04     12.44 o 
 -10   2   7      399.54      529.57     10.51 o 
  -8   2   7       67.99       95.01      4.41 o 
  -6   2   7      198.65      204.88      5.75 o 
  -4   2   7      801.92      760.29     10.84 o 
  -2   2   7       22.54        7.19      1.16 o 
   0   2   7       23.41       12.68      1.32 o 
   2   2   7      368.64      393.14      5.57 o 
   4   2   7       21.57       14.80      1.52 o 
   6   2   7      750.35      684.93      9.09 o 
   8   2   7     1648.78     1535.15     16.88 o 
  10   2   7     2592.15     2422.59     29.33 o 
  12   2   7      210.15      208.14      8.17 o 
  14   2   7      213.21      199.42      9.91 o 
  16   2   7     1092.03     1167.39     19.41 o 
  18   2   7     1100.57     1181.31     20.09 o 
  20   2   7      144.89      129.13      8.77 o 
 -23   3   7        3.36       -1.00      7.23 o 
 -21   3   7      410.10      414.50     24.54 o 
 -19   3   7       41.85       36.21      9.82 o 
 -17   3   7       78.78       67.81      5.75 o 
 -15   3   7      408.38      395.64     11.26 o 
 -13   3   7      226.32      217.91      9.91 o 
 -11   3   7     1667.17     1607.80     31.16 o 
  -9   3   7     1199.19     1138.92     16.33 o 
  -7   3   7     2342.21     2357.09     27.38 o 
  -5   3   7        1.68        3.40      1.50 o 
  -3   3   7     3365.56     3234.14     29.27 o 
  -1   3   7      885.30      880.73      9.50 o 
   1   3   7       77.63       78.55      2.54 o 
   3   3   7      353.85      325.71      5.03 o 
   5   3   7     1020.34      990.65     11.18 o 
   7   3   7       95.34       89.98      3.94 o 
   9   3   7     1278.27     1288.01     22.18 o 
  11   3   7       89.24      101.35      8.24 o 
  13   3   7      104.99       79.23      5.42 o 
  15   3   7       15.66       17.76      3.53 o 
  17   3   7      333.19      375.70     14.04 o 
  19   3   7       38.46       36.05      7.95 o 
 -22   4   7      316.98      301.14     22.18 o 
 -20   4   7      486.88      441.70     25.69 o 
 -18   4   7      617.84      598.81     26.59 o 
 -16   4   7      116.20      116.90     11.24 o 
 -14   4   7     5992.46     5930.15    103.19 o 
 -12   4   7      250.71      327.10     12.18 o 
 -10   4   7     1391.91     1331.90     26.35 o 
  -8   4   7     1161.78     1128.93     26.98 o 
  -6   4   7       19.82       19.36      2.37 o 
  -4   4   7     4912.23     4729.28     44.65 o 
  -2   4   7      977.56      894.08     11.47 o 
   0   4   7     1206.47     1124.81     12.72 o 
   2   4   7      107.16       76.11      3.84 o 
   4   4   7     8804.75     8068.61     69.89 o 
   6   4   7     3173.64     3126.56     33.86 o 
   8   4   7       65.36       66.09      5.26 o 
  10   4   7       67.32       71.87      6.08 o 
  12   4   7      191.28      167.44      8.40 o 
  14   4   7      230.80      256.41     10.14 o 
  16   4   7      275.59      261.51     12.39 o 
  18   4   7       56.61       63.37      8.58 o 
  20   4   7       29.59       34.39     11.23 o 
 -23   5   7        4.49       -0.32      7.96 o 
 -21   5   7       27.39       26.21     10.10 o 
 -19   5   7       37.50       22.81      7.27 o 
 -17   5   7      201.21      213.36     14.73 o 
 -15   5   7      174.29      180.23     13.15 o 
 -13   5   7      913.22      894.28     26.13 o 
 -11   5   7     2575.12     2441.68     41.35 o 
  -9   5   7       53.77       49.44      5.37 o 
  -7   5   7     1528.36     1589.31     31.72 o 
  -5   5   7      213.56      191.76      9.67 o 
  -3   5   7     3608.44     3529.10     62.01 o 
  -1   5   7       27.70       18.56      3.68 o 
   1   5   7        0.96        0.54      1.71 o 
   3   5   7      114.60      137.76      6.86 o 
   5   5   7      511.44      503.60     12.73 o 
   7   5   7      180.84      141.39     14.00 o 
   9   5   7       39.64       28.06      5.02 o 
  11   5   7      198.64      176.54     10.66 o 
  13   5   7        0.12       -1.55      2.74 o 
  15   5   7        0.11        3.09      4.04 o 
  17   5   7       84.25       74.66      8.18 o 
  19   5   7      228.76      219.52     14.65 o 
 -22   6   7       88.46       52.35     13.29 o 
 -20   6   7      418.90      433.78     21.25 o 
 -18   6   7        1.26        2.14      4.81 o 
 -16   6   7      232.21      231.09     16.64 o 
 -14   6   7      599.99      597.94     51.12 o 
 -12   6   7      325.36      293.22     13.92 o 
 -10   6   7      613.65      662.52     30.54 o 
  -8   6   7     1165.34     1033.15     25.14 o 
  -6   6   7       17.70       19.96      5.31 o 
  -4   6   7      293.20      222.98     10.80 o 
  -2   6   7        1.51        1.97      2.85 o 
   0   6   7      206.19      190.04      9.91 o 
   2   6   7      183.68      189.67      9.78 o 
   4   6   7      117.15       91.95      8.07 o 
   6   6   7      773.13      734.13     24.50 o 
   8   6   7      103.38       88.29      7.72 o 
  10   6   7      258.73      295.94     19.39 o 
  12   6   7       20.77       12.58      4.56 o 
  14   6   7       90.12       89.09      9.20 o 
  16   6   7        8.21        4.03      5.40 o 
  18   6   7      173.47      212.32     18.37 o 
 -21   7   7      486.42      524.87     30.97 o 
 -19   7   7       98.44      129.45     13.40 o 
 -17   7   7        2.44       -3.26      7.71 o 
 -15   7   7       36.46       32.27     11.80 o 
 -13   7   7      364.89      346.21     29.17 o 
 -11   7   7      298.00      262.66     24.98 o 
  -9   7   7      172.81      179.74     14.42 o 
  -7   7   7      524.08      524.47     20.83 o 
  -5   7   7       67.02      100.87      8.91 o 
  -3   7   7       57.31       32.18      8.31 o 
  -1   7   7       20.94       11.31      3.97 o 
   1   7   7       14.58        7.08      5.24 o 
   3   7   7      286.95      310.43     12.95 o 
   5   7   7      104.21       91.23     10.96 o 
   7   7   7      146.15      147.21     14.26 o 
   9   7   7        5.15        1.00      4.64 o 
  11   7   7      301.01      311.96     13.81 o 
  13   7   7       16.81        6.01      4.66 o 
  15   7   7        0.03       -3.46      4.24 o 
  17   7   7       68.75       66.93     13.44 o 
 -20   8   7        0.03        4.31      6.52 o 
 -18   8   7      178.00      185.76     18.47 o 
 -16   8   7      367.38      400.89     33.66 o 
 -14   8   7      661.98      605.03     41.18 o 
 -12   8   7       70.84       64.30     15.61 o 
 -10   8   7       83.49       83.78     16.85 o 
  -8   8   7       16.90       16.77      6.41 o 
  -6   8   7      212.26      200.84     16.17 o 
  -4   8   7       86.65      105.51     14.28 o 
  -2   8   7      690.67      552.73     18.46 o 
   0   8   7       88.76       87.03      8.65 o 
   2   8   7      120.75       74.10      7.90 o 
   4   8   7        6.03       -1.66      3.59 o 
   6   8   7       81.61       75.27     10.73 o 
   8   8   7       73.54       61.05     11.12 o 
  10   8   7        0.15        0.51      4.69 o 
  12   8   7      125.83      127.35     14.81 o 
  14   8   7      202.21      189.30     15.45 o 
  16   8   7       20.38       25.67     13.15 o 
 -19   9   7      141.81      163.81     27.12 o 
 -17   9   7       35.82       21.84     10.61 o 
 -15   9   7      362.54      381.00     33.85 o 
 -13   9   7        6.54        4.62      8.26 o 
 -11   9   7       19.04       17.81      9.79 o 
  -9   9   7       62.86       52.53     13.67 o 
  -7   9   7      427.24      405.37     16.79 o 
  -5   9   7       82.43       69.30      8.03 o 
  -3   9   7      379.27      377.22     21.03 o 
  -1   9   7       12.33        2.05      3.16 o 
   1   9   7      223.95      169.15     11.32 o 
   3   9   7        3.07        2.36      4.14 o 
   5   9   7      735.84      690.45     40.81 o 
   7   9   7        1.22        5.78      4.91 o 
   9   9   7      184.05      176.97     17.25 o 
  11   9   7       24.84       30.04      8.23 o 
  13   9   7      117.37      133.94     24.61 o 
  15   9   7        6.23       17.60     18.02 o 
 -18  10   7       70.90       69.22     18.86 o 
 -16  10   7      654.03      705.43     49.23 o 
 -14  10   7      142.98      152.10     25.54 o 
 -12  10   7      149.86      161.61     26.40 o 
 -10  10   7      109.71      122.03     21.55 o 
  -8  10   7       89.47       78.79     12.24 o 
  -6  10   7       20.90       21.69      5.41 o 
  -4  10   7      188.84      184.25     13.64 o 
  -2  10   7       60.29       43.94      7.02 o 
   0  10   7     1015.35      985.49     27.61 o 
   2  10   7       32.79       36.49      8.20 o 
   4  10   7       44.89       38.37      9.84 o 
   6  10   7      124.42      115.56     14.03 o 
   8  10   7      344.52      333.85     22.35 o 
  10  10   7      568.45      626.49     29.54 o 
  12  10   7       60.36       29.47     12.58 o 
  14  10   7       17.69       29.32     15.01 o 
 -15  11   7      266.20      286.94     37.21 o 
 -13  11   7        1.37        9.80      8.30 o 
 -11  11   7        8.13       28.95     11.70 o 
  -9  11   7       11.43       24.77     10.42 o 
  -7  11   7      133.68      165.89     31.71 o 
  -5  11   7        1.89        4.58      6.32 o 
  -3  11   7      575.13      573.08     21.33 o 
  -1  11   7       70.55       35.83      6.72 o 
   1  11   7      220.74      233.98     35.06 o 
   3  11   7       40.18       31.01      7.89 o 
   5  11   7       14.30       15.46      6.52 o 
   7  11   7       83.81       71.68     18.14 o 
   9  11   7       91.68       80.95     19.61 o 
  11  11   7        0.05       22.99     10.30 o 
 -12  12   7       48.79       52.25     15.32 o 
 -10  12   7      623.64      678.75     47.51 o 
  -8  12   7      395.50      399.61     35.35 o 
  -6  12   7        0.05        7.96      5.32 o 
  -4  12   7        0.74        6.60      4.33 o 
  -2  12   7        0.51        4.76      4.20 o 
   0  12   7      287.62      321.44     21.83 o 
   2  12   7       97.02      134.63     15.94 o 
   4  12   7      158.58      156.81     17.47 o 
   6  12   7        2.31        1.90      7.48 o 
   8  12   7       81.81       96.56     21.65 o 
  10  12   7        0.01       17.80     10.43 o 
 -11  13   7      159.78      185.79     29.59 o 
  -9  13   7      608.67      658.52     47.60 o 
  -7  13   7       23.69       57.94     16.64 o 
  -5  13   7        9.83        9.10      8.86 o 
  -3  13   7        3.52       12.26     12.53 o 
  -1  13   7        3.08        3.98      9.86 o 
   1  13   7        0.05        2.89      9.89 o 
   3  13   7      111.40      117.20     25.23 o 
   5  13   7       12.07       23.45     11.97 o 
   7  13   7      167.21      218.66     33.17 o 
  -6  14   7       10.10       40.14     13.68 o 
  -4  14   7        8.09       29.14     11.89 o 
  -2  14   7      169.79      219.41     33.20 o 
   0  14   7        4.43        7.33     11.20 o 
   2  14   7      127.20      117.97     24.46 o 
 -24   0   8      687.07      764.46     33.26 o 
 -22   0   8        7.95        5.17      4.36 o 
 -20   0   8      102.25      103.25      9.13 o 
 -18   0   8      666.48      662.66     26.56 o 
 -16   0   8      332.84      327.38     17.64 o 
 -14   0   8      158.75      135.18      9.96 o 
 -12   0   8       20.28       15.36      4.64 o 
 -10   0   8       60.59       33.06      5.58 o 
  -8   0   8       20.98       37.85      6.85 o 
  -6   0   8       45.50       23.70      5.48 o 
  -4   0   8        0.95       -0.06      1.37 o 
  -2   0   8     1285.83     1137.14     16.71 o 
   0   0   8      334.66      379.74      9.89 o 
   2   0   8       40.75       22.91      2.81 o 
   4   0   8       10.10       -0.38      1.41 o 
   6   0   8        5.05       -0.26      1.60 o 
   8   0   8        8.53        1.16      2.07 o 
  10   0   8      825.15      660.64     13.98 o 
  12   0   8        1.73        1.20      2.92 o 
  14   0   8      181.27      201.95      9.20 o 
  16   0   8      102.48      124.41      8.31 o 
  18   0   8      496.55      507.03     25.12 o 
  20   0   8       10.42        9.14      7.31 o 
 -23   1   8       36.36       44.62      5.94 o 
 -21   1   8      125.28      120.03      9.83 o 
 -19   1   8      288.78      287.61      9.97 o 
 -17   1   8      776.60      838.77     21.97 o 
 -15   1   8       24.66       23.51      4.34 o 
 -13   1   8      467.83      426.88     11.07 o 
 -11   1   8       11.19        4.28      2.35 o 
  -9   1   8      174.32      140.09      7.55 o 
  -7   1   8       76.84       95.78      4.74 o 
  -5   1   8      159.70      183.70      5.05 o 
  -3   1   8     2773.42     2792.84     23.08 o 
  -1   1   8       17.63       13.23      1.52 o 
   1   1   8      942.31     1037.79     10.62 o 
   3   1   8      271.27      274.13      5.23 o 
   5   1   8      358.76      294.13      5.88 o 
   7   1   8      279.08      260.96      5.96 o 
   9   1   8      279.65      237.21      6.22 o 
  11   1   8        2.08        7.89      2.25 o 
  13   1   8      311.02      317.99      8.99 o 
  15   1   8      206.29      226.85      9.98 o 
  17   1   8      478.18      505.86     12.36 o 
  19   1   8      144.58      144.19     11.87 o 
 -24   2   8       47.04       42.37     10.14 o 
 -22   2   8      214.92      218.03     18.27 o 
 -20   2   8      266.67      281.98     20.02 o 
 -18   2   8       13.38       12.43      3.77 o 
 -16   2   8      148.74      168.67     12.81 o 
 -14   2   8      228.60      231.85      9.08 o 
 -12   2   8     2521.96     2474.56     33.76 o 
 -10   2   8        7.66        1.37      2.04 o 
  -8   2   8     2363.61     2374.91     30.84 o 
  -6   2   8       90.19       81.70      3.87 o 
  -4   2   8        1.02        3.90      1.40 o 
  -2   2   8      306.09      332.37      5.83 o 
   0   2   8      132.97      136.01      3.32 o 
   2   2   8      222.21      268.80      4.81 o 
   4   2   8       17.11       29.97      2.29 o 
   6   2   8      347.41      343.38      6.46 o 
   8   2   8       20.08       17.90      2.25 o 
  10   2   8     1198.84     1139.94     16.57 o 
  12   2   8      309.61      274.58      7.71 o 
  14   2   8      183.98      199.30      7.64 o 
  16   2   8        2.39        3.52      2.91 o 
  18   2   8       13.48       12.37      3.90 o 
  20   2   8      141.99      145.79     11.89 o 
 -23   3   8        6.25       19.29      9.37 o 
 -21   3   8      119.10       93.55     14.46 o 
 -19   3   8      683.89      692.43     24.60 o 
 -17   3   8        0.78        1.55      4.24 o 
 -15   3   8      770.50      827.78     17.59 o 
 -13   3   8      397.59      370.28      9.62 o 
 -11   3   8       40.74       54.51      5.16 o 
  -9   3   8     1347.18     1366.85     20.47 o 
  -7   3   8       53.42       47.55      3.60 o 
  -5   3   8     1516.84     1450.83     16.75 o 
  -3   3   8       59.67       51.98      2.52 o 
  -1   3   8     3873.85     3817.65     30.19 o 
   1   3   8       58.60       50.99      2.80 o 
   3   3   8       73.13      108.60      3.98 o 
   5   3   8       99.13       97.88      4.03 o 
   7   3   8      102.64       93.48      4.02 o 
   9   3   8       63.72       64.09      4.43 o 
  11   3   8      204.28      234.37      8.13 o 
  13   3   8       12.45        7.79      3.13 o 
  15   3   8      116.48      114.24      6.25 o 
  17   3   8      259.55      285.63     11.78 o 
  19   3   8      994.86     1042.25     43.69 o 
 -22   4   8       50.30       49.35     12.05 o 
 -20   4   8        0.23        4.29      7.52 o 
 -18   4   8      129.13      129.69     13.59 o 
 -16   4   8        0.64       -0.86      4.29 o 
 -14   4   8      590.75      634.36     22.25 o 
 -12   4   8      840.52      834.63     20.84 o 
 -10   4   8      168.31      185.31      9.69 o 
  -8   4   8      285.66      261.80     12.81 o 
  -6   4   8        4.34        8.72      3.04 o 
  -4   4   8     1008.19     1017.66     14.79 o 
  -2   4   8        1.47        6.07      1.88 o 
   0   4   8      634.99      536.28      9.97 o 
   2   4   8      716.93      699.67     12.07 o 
   4   4   8       10.97       14.11      2.80 o 
   6   4   8        0.58        0.85      2.10 o 
   8   4   8        1.83        2.20      2.47 o 
  10   4   8       35.67       36.54      4.74 o 
  12   4   8       84.66       76.79      6.60 o 
  14   4   8        5.76        2.54      3.38 o 
  16   4   8      173.23      189.45     11.92 o 
  18   4   8       33.18       31.30      6.97 o 
 -21   5   8      204.83      197.17     20.90 o 
 -19   5   8      888.29      889.15     29.99 o 
 -17   5   8      370.05      362.66     17.78 o 
 -15   5   8     2339.02     2376.41     52.65 o 
 -13   5   8     1096.46     1060.97     29.90 o 
 -11   5   8       13.20        6.72      7.61 o 
  -9   5   8     1069.44     1076.46     23.73 o 
  -7   5   8      333.38      280.85      9.33 o 
  -5   5   8      105.49       95.01      6.26 o 
  -3   5   8      659.30      614.18     18.51 o 
  -1   5   8     2522.87     2452.97     35.07 o 
   1   5   8       95.22       71.52      8.23 o 
   3   5   8     4792.31     4474.83     56.76 o 
   5   5   8     2709.23     2720.19     38.99 o 
   7   5   8       15.54       16.46      6.21 o 
   9   5   8      158.89      146.18      9.62 o 
  11   5   8      293.46      290.09     12.97 o 
  13   5   8      437.66      485.62     14.33 o 
  15   5   8       17.02        9.20      4.36 o 
  17   5   8      102.09       80.91     10.00 o 
 -22   6   8       50.42       47.43     13.17 o 
 -20   6   8        0.74        3.44      7.80 o 
 -18   6   8       13.07       13.46      6.20 o 
 -16   6   8       54.37       49.17      8.82 o 
 -14   6   8      599.05      591.11     21.95 o 
 -12   6   8      354.84      326.08     15.30 o 
 -10   6   8      164.96      159.33     14.69 o 
  -8   6   8     1352.13     1361.43     30.63 o 
  -6   6   8       51.90       55.29      6.95 o 
  -4   6   8      160.31      166.26     15.92 o 
  -2   6   8      976.19      905.89     23.38 o 
   0   6   8      796.07      812.06     21.87 o 
   2   6   8     1887.14     1805.23     36.08 o 
   4   6   8      924.53      795.90     18.54 o 
   6   6   8     1098.84     1069.91     24.24 o 
   8   6   8     1155.49     1125.36     25.95 o 
  10   6   8      214.90      229.10     12.52 o 
  12   6   8      482.73      511.98     26.58 o 
  14   6   8       80.18       89.41     14.95 o 
  16   6   8       39.45       42.63     11.27 o 
  18   6   8      313.17      288.45     15.94 o 
 -21   7   8       56.61       43.19      9.28 o 
 -19   7   8       67.42       80.26     11.43 o 
 -17   7   8       84.84       87.36     11.37 o 
 -15   7   8        0.01       -2.72      4.01 o 
 -13   7   8       80.46       69.71     16.18 o 
 -11   7   8      488.03      486.87     34.44 o 
  -9   7   8      206.56      200.94     16.86 o 
  -7   7   8      559.26      547.90     22.03 o 
  -5   7   8     1508.23     1358.28     38.44 o 
  -3   7   8     2194.66     1913.21     38.77 o 
  -1   7   8      251.73      296.91     13.27 o 
   1   7   8       18.79       17.99      4.64 o 
   3   7   8       59.47       33.04      7.78 o 
   5   7   8        6.63       -1.27      3.83 o 
   7   7   8     1634.48     1613.02     45.37 o 
   9   7   8      814.79      839.33     22.92 o 
  11   7   8      240.78      237.81     13.57 o 
  13   7   8      574.70      614.08     20.85 o 
  15   7   8     1014.56     1066.03     34.77 o 
  17   7   8       64.46       60.28     13.21 o 
 -20   8   8        3.21        4.08      6.28 o 
 -18   8   8       93.80       94.07     20.98 o 
 -16   8   8        3.21        8.56      8.44 o 
 -14   8   8       40.59       42.19     13.90 o 
 -12   8   8        0.06        3.74      6.56 o 
 -10   8   8        0.00       15.87      8.17 o 
  -8   8   8        5.13        9.22      3.42 o 
  -6   8   8        5.06       -1.08      3.10 o 
  -4   8   8      708.41      627.19     24.19 o 
  -2   8   8       35.44       36.19      6.14 o 
   0   8   8      776.17      701.75     21.70 o 
   2   8   8       73.99       49.57      6.76 o 
   4   8   8      427.46      337.81     18.88 o 
   6   8   8       15.27       10.37      5.82 o 
   8   8   8      413.59      393.92     21.75 o 
  10   8   8      270.70      305.58     19.88 o 
  12   8   8        2.85        2.49      4.25 o 
  14   8   8       25.25        6.19      6.77 o 
  16   8   8       16.62        2.10      9.96 o 
 -17   9   8       22.19       22.05     10.95 o 
 -15   9   8        0.00        8.92      8.69 o 
 -13   9   8       14.23       12.14      9.40 o 
 -11   9   8       16.92       21.28      8.92 o 
  -9   9   8      101.85      114.21     20.66 o 
  -7   9   8        4.15        2.24      3.74 o 
  -5   9   8        0.00        6.23      3.95 o 
  -3   9   8      439.51      431.05     17.44 o 
  -1   9   8      135.36      117.62     13.22 o 
   1   9   8        0.19        3.05      6.62 o 
   3   9   8       12.40       16.09      6.52 o 
   5   9   8      485.45      501.59     24.41 o 
   7   9   8        0.03        0.02      4.67 o 
   9   9   8       38.46       34.06      8.75 o 
  11   9   8        8.75        0.73      6.79 o 
  13   9   8       23.12        1.80     10.34 o 
  15   9   8       17.13        3.00      7.20 o 
 -16  10   8       46.50       53.13     15.99 o 
 -14  10   8       92.50       80.68     18.75 o 
 -12  10   8      248.16      309.00     30.44 o 
 -10  10   8      120.95      113.32     20.93 o 
  -8  10   8      113.78      126.39     14.38 o 
  -6  10   8        2.93       -0.74      5.17 o 
  -4  10   8      210.94      200.07     14.39 o 
  -2  10   8      311.71      295.58     14.97 o 
   0  10   8      454.64      459.90     18.60 o 
   2  10   8      293.88      280.09     20.21 o 
   4  10   8       31.58       27.80      8.03 o 
   6  10   8      120.92      110.13     14.21 o 
   8  10   8      391.14      403.43     31.17 o 
  10  10   8      305.19      325.02     33.40 o 
  12  10   8       23.97       28.56     13.71 o 
 -15  11   8       58.97      101.88     21.54 o 
 -13  11   8       94.12       72.75     16.94 o 
 -11  11   8       28.86       16.65     11.36 o 
  -9  11   8       33.08       49.82     14.35 o 
  -7  11   8        6.61        3.56      4.85 o 
  -5  11   8       14.21       11.22      4.87 o 
  -3  11   8        3.79        5.37      4.42 o 
  -1  11   8       42.78       48.28      7.62 o 
   1  11   8        4.95       -2.84      4.71 o 
   3  11   8        7.11        4.49      6.94 o 
   5  11   8       40.03       40.32      9.68 o 
   7  11   8     1791.86     1657.91     80.82 o 
   9  11   8      466.06      505.96     42.89 o 
  11  11   8       66.43       87.79     21.16 o 
 -12  12   8      133.63      124.58     24.06 o 
 -10  12   8      259.90      310.44     31.49 o 
  -8  12   8      209.17      279.78     34.49 o 
  -6  12   8       53.62       48.32     16.13 o 
  -4  12   8      115.17      120.37     12.35 o 
  -2  12   8      427.58      414.67     22.96 o 
   0  12   8     1190.78     1253.40     43.07 o 
   2  12   8      241.99      259.79     22.20 o 
   4  12   8       48.23       61.07     18.18 o 
   6  12   8      286.52      245.21     34.51 o 
   8  12   8      540.21      454.99     41.33 o 
  -9  13   8      162.39      192.29     29.91 o 
  -7  13   8       61.21       67.18     17.56 o 
  -5  13   8        2.91       18.01      9.14 o 
  -3  13   8      235.53      262.32     21.13 o 
  -1  13   8      911.27     1003.78     60.98 o 
   1  13   8        5.96        6.08      9.09 o 
   3  13   8     2022.17     2263.21    100.12 o 
   5  13   8      958.46     1065.71     65.25 o 
 -23   1   9      284.57      275.46     11.06 o 
 -21   1   9        0.43        0.31      4.02 o 
 -19   1   9       15.05       17.88      7.19 o 
 -17   1   9       54.83       52.63      5.77 o 
 -15   1   9       24.44       26.51      4.24 o 
 -13   1   9      358.78      387.04     10.92 o 
 -11   1   9      801.09      715.37     14.97 o 
  -9   1   9       13.70        8.48      3.12 o 
  -7   1   9      201.20      171.77      6.63 o 
  -5   1   9       73.10       72.07      3.73 o 
  -3   1   9     1291.65     1229.84     14.20 o 
  -1   1   9      236.54      272.55      5.45 o 
   1   1   9       52.05       54.47      2.97 o 
   3   1   9      253.55      250.78      5.45 o 
   5   1   9       46.11       48.90      3.16 o 
   7   1   9        2.62       -1.14      1.58 o 
   9   1   9      112.96      115.67      5.30 o 
  11   1   9       69.08       59.70      4.40 o 
  13   1   9       18.72       15.72      3.12 o 
  15   1   9       15.35        6.04      2.92 o 
  17   1   9        6.20       13.08      3.47 o 
  19   1   9      113.15      130.83     11.49 o 
 -22   2   9       43.57       59.78     11.98 o 
 -20   2   9      219.59      224.02     11.36 o 
 -18   2   9       16.79       11.80      4.75 o 
 -16   2   9      174.84      168.36     11.55 o 
 -14   2   9      391.64      384.74     11.25 o 
 -12   2   9        2.83       -1.38      2.30 o 
 -10   2   9      122.79       67.30      5.00 o 
  -8   2   9       23.33       13.58      2.63 o 
  -6   2   9      336.45      383.14      8.28 o 
  -4   2   9        0.83        2.06      1.60 o 
  -2   2   9      519.98      512.84      9.09 o 
   0   2   9     1050.38     1010.96     13.27 o 
   2   2   9       37.81       23.54      2.37 o 
   4   2   9       74.68       59.56      3.51 o 
   6   2   9     1333.23     1142.39     14.08 o 
   8   2   9       93.32       73.45      4.18 o 
  10   2   9        0.60       -0.77      1.89 o 
  12   2   9      331.36      336.19      9.27 o 
  14   2   9      256.15      295.02     13.65 o 
  16   2   9      648.75      701.60     14.82 o 
  18   2   9       41.16       47.96      6.03 o 
 -23   3   9        0.02       12.55      8.97 o 
 -21   3   9        8.91       -3.48      7.08 o 
 -19   3   9       97.45       92.85     11.72 o 
 -17   3   9     1391.20     1401.40     61.57 o 
 -15   3   9       15.21       15.33      5.52 o 
 -13   3   9      538.52      506.19     23.56 o 
 -11   3   9      841.36      755.94     14.34 o 
  -9   3   9     1293.95     1164.36     18.64 o 
  -7   3   9      823.86      817.76     12.90 o 
  -5   3   9       96.01      113.49      4.84 o 
  -3   3   9     4659.32     4445.51     38.29 o 
  -1   3   9     3511.44     3282.90     29.91 o 
   1   3   9     1881.90     1668.25     18.74 o 
   3   3   9       78.92       79.20      4.08 o 
   5   3   9     3897.27     3612.91     35.04 o 
   7   3   9      209.65      205.63      6.26 o 
   9   3   9      436.37      421.92     14.13 o 
  11   3   9        0.28        1.68      2.35 o 
  13   3   9        1.21        1.47      2.77 o 
  15   3   9       14.79       13.45      4.53 o 
  17   3   9      158.88      167.00     12.99 o 
 -22   4   9      246.63      254.95     20.96 o 
 -20   4   9      577.67      604.31     24.30 o 
 -18   4   9       90.10       78.23     10.38 o 
 -16   4   9      971.90      865.88     36.05 o 
 -14   4   9     1849.20     1895.90     44.43 o 
 -12   4   9       38.91       30.65      5.30 o 
 -10   4   9      197.01      162.58      9.71 o 
  -8   4   9     1432.93     1281.91     34.89 o 
  -6   4   9     1675.16     1726.62     28.38 o 
  -4   4   9     3154.58     2988.86     49.05 o 
  -2   4   9     3708.24     3494.45     40.22 o 
   0   4   9       43.44       43.17      3.83 o 
   2   4   9     5421.33     4954.16     58.32 o 
   4   4   9     3092.44     2748.99     33.98 o 
   6   4   9       44.37       46.70      4.36 o 
   8   4   9      230.12      226.99      8.79 o 
  10   4   9      442.91      408.06     12.36 o 
  12   4   9      558.12      564.91     15.29 o 
  14   4   9       47.17       56.19     11.00 o 
  16   4   9      603.52      615.22     21.64 o 
  18   4   9      383.30      414.13     27.41 o 
 -21   5   9       28.42       21.12     10.00 o 
 -19   5   9       15.86       31.36      7.64 o 
 -17   5   9      878.58      842.08     28.53 o 
 -15   5   9      582.66      651.02     24.05 o 
 -13   5   9       28.76       20.78      5.69 o 
 -11   5   9      292.83      276.69     12.14 o 
  -9   5   9       38.41       28.99      8.12 o 
  -7   5   9        8.11        4.99      2.64 o 
  -5   5   9     1093.83      968.29     16.26 o 
  -3   5   9      296.14      246.56      9.39 o 
  -1   5   9      414.32      389.05     11.37 o 
   1   5   9     1905.87     1894.56     32.61 o 
   3   5   9       16.58        4.74      2.54 o 
   5   5   9      665.12      648.67     15.84 o 
   7   5   9       26.59       37.96      9.22 o 
   9   5   9        0.19        4.21      4.31 o 
  11   5   9      358.08      352.70     12.06 o 
  13   5   9       20.40       11.12      7.01 o 
  15   5   9       53.03       73.38      8.02 o 
  17   5   9        0.21        0.41      5.05 o 
 -20   6   9      302.66      308.61     32.63 o 
 -18   6   9      304.90      307.30     17.91 o 
 -16   6   9       81.33       76.53     15.23 o 
 -14   6   9      639.70      659.23     44.86 o 
 -12   6   9      201.02      225.61     26.85 o 
 -10   6   9       28.48       21.24      7.16 o 
  -8   6   9      655.71      579.68     19.06 o 
  -6   6   9      922.88      881.74     23.98 o 
  -4   6   9        2.78       -0.92      2.76 o 
  -2   6   9     1890.02     1724.17     36.00 o 
   0   6   9      995.08      973.70     54.52 o 
   2   6   9       48.43       75.76      6.30 o 
   4   6   9      233.80      228.83     18.49 o 
   6   6   9      323.98      273.59     12.23 o 
   8   6   9       45.73       46.78     12.11 o 
  10   6   9      990.11     1049.92     26.56 o 
  12   6   9       54.72       60.77      8.30 o 
  14   6   9      117.52      119.87     14.49 o 
  16   6   9      471.81      490.62     20.26 o 
 -19   7   9        3.57        7.86      6.12 o 
 -17   7   9        5.59       11.21      6.97 o 
 -15   7   9      631.65      650.62     27.89 o 
 -13   7   9     1019.92     1005.21     54.25 o 
 -11   7   9        2.90        0.38      6.75 o 
  -9   7   9      271.68      277.81     13.82 o 
  -7   7   9      723.90      761.00     22.92 o 
  -5   7   9        3.90        2.85      3.29 o 
  -3   7   9       66.23       70.31     14.94 o 
  -1   7   9       25.29       20.27      4.91 o 
   1   7   9        5.99       -0.63      3.27 o 
   3   7   9       78.92       72.92     10.55 o 
   5   7   9        5.99        4.25      4.34 o 
   7   7   9        0.67       -2.75      4.17 o 
   9   7   9      816.65      885.27     33.23 o 
  11   7   9      141.87      146.01     16.30 o 
  13   7   9        0.04        2.19      4.83 o 
  15   7   9       19.96       21.28      7.75 o 
 -18   8   9      175.74      182.78     16.64 o 
 -16   8   9        1.20       15.20     10.30 o 
 -14   8   9        0.02        2.63      8.33 o 
 -12   8   9       31.23       20.79      9.90 o 
 -10   8   9      139.68      132.05     21.86 o 
  -8   8   9        0.01        0.58      2.99 o 
  -6   8   9      106.86       86.31     12.33 o 
  -4   8   9       25.54       24.98      5.66 o 
  -2   8   9       83.41       82.00      9.01 o 
   0   8   9       64.40       50.10      7.19 o 
   2   8   9        8.72        4.03      6.14 o 
   4   8   9       13.79       15.25      6.59 o 
   6   8   9        1.34       -3.98      3.98 o 
   8   8   9       24.21       17.09      7.25 o 
  10   8   9        1.34       -3.98      3.98 o 
  12   8   9       34.12       30.31      8.55 o 
  14   8   9       19.02       24.15      8.16 o 
 -17   9   9      481.40      503.06     40.80 o 
 -15   9   9       88.81       94.10     19.90 o 
 -13   9   9       91.68       94.94     20.32 o 
 -11   9   9      517.55      516.08     38.74 o 
  -9   9   9       89.63       79.12     14.96 o 
  -7   9   9       81.15       91.88     13.80 o 
  -5   9   9      459.86      417.83     17.98 o 
  -3   9   9        6.88        9.74      4.19 o 
  -1   9   9      481.09      506.99     19.40 o 
   1   9   9      207.70      265.79     14.91 o 
   3   9   9      119.52      113.26     14.09 o 
   5   9   9      297.22      324.67     20.20 o 
   7   9   9     1786.38     1787.64     90.41 o 
   9   9   9        9.70       18.81     13.90 o 
  11   9   9      222.26      243.38     33.07 o 
  13   9   9        2.01       10.87     12.52 o 
 -16  10   9        2.25       15.04      7.94 o 
 -14  10   9        0.72       -1.96      6.51 o 
 -12  10   9       64.30      103.32     20.58 o 
 -10  10   9        2.35       17.38      7.51 o 
  -8  10   9        5.17        2.93      4.27 o 
  -6  10   9       57.02       61.70     13.07 o 
  -4  10   9       13.03       12.10      5.76 o 
  -2  10   9       85.54       93.29     13.72 o 
   0  10   9       38.69       52.56     13.06 o 
   2  10   9       56.53       60.84     10.93 o 
   4  10   9      171.41      163.29     17.51 o 
   6  10   9       72.11       91.65     15.56 o 
   8  10   9        6.92       -5.29      7.39 o 
  10  10   9       27.16       70.65     19.60 o 
  12  10   9      110.19       91.82     21.92 o 
 -13  11   9      738.73      833.05     54.22 o 
 -11  11   9        5.32       19.01      8.81 o 
  -9  11   9      502.05      620.14     44.33 o 
  -7  11   9      161.41      174.83     23.49 o 
  -5  11   9       45.48       62.76      9.18 o 
  -3  11   9      317.09      296.90     36.50 o 
  -1  11   9       48.91       69.35      9.02 o 
   1  11   9        1.57        1.04      5.09 o 
   3  11   9       35.42       36.13      9.35 o 
   5  11   9      669.19      648.71     48.24 o 
   7  11   9      168.77      174.49     28.71 o 
   9  11   9      332.10      348.07     42.52 o 
 -10  12   9        8.95       19.35      7.65 o 
  -8  12   9      149.40      120.90     22.17 o 
  -6  12   9      848.01      981.79     56.64 o 
  -4  12   9      223.95      256.65     21.14 o 
  -2  12   9     2415.29     2558.42     70.40 o 
   0  12   9      139.29      138.37     26.07 o 
   2  12   9      173.70      146.65     26.08 o 
   4  12   9      262.33      231.29     33.74 o 
   6  12   9      222.57      230.36     33.94 o 
  -7  13   9        2.80       35.79     12.42 o 
  -5  13   9       10.21       21.42      9.67 o 
  -3  13   9       76.05      101.11     14.83 o 
  -1  13   9      158.97      223.76     34.38 o 
   1  13   9        5.28       33.05     15.44 o 
 -22   0  10      255.54      292.51     19.87 o 
 -20   0  10      182.03      177.89     14.73 o 
 -18   0  10     2471.08     2638.63     68.09 o 
 -16   0  10      650.56      599.54     21.91 o 
 -14   0  10     1108.88     1012.81     27.89 o 
 -12   0  10     2369.22     2321.84     48.12 o 
 -10   0  10       80.56      133.22     10.06 o 
  -8   0  10      322.01      336.47     14.34 o 
  -6   0  10     2801.96     2613.22     96.00 o 
  -4   0  10       49.77       50.46      5.62 o 
  -2   0  10     3292.11     3294.45     61.04 o 
   0   0  10      372.57      324.36     10.30 o 
   2   0  10      638.48      510.72     13.55 o 
   4   0  10     3828.28     3540.30     52.06 o 
   6   0  10     4718.07     4185.48     60.47 o 
   8   0  10      269.30      309.01     11.77 o 
  10   0  10      282.61      250.98     12.85 o 
  12   0  10       12.51        5.14      4.73 o 
  14   0  10        0.11       -2.06      3.84 o 
  16   0  10        9.15       12.80      6.30 o 
  18   0  10        1.50        4.65      7.46 o 
 -23   1  10       56.47       64.45     11.62 o 
 -21   1  10        5.67        6.26      4.76 o 
 -19   1  10      110.20      137.79     10.66 o 
 -17   1  10      248.21      271.41     10.77 o 
 -15   1  10        0.05        1.10      3.10 o 
 -13   1  10        0.05        5.97      4.40 o 
 -11   1  10      129.97      116.32      7.10 o 
  -9   1  10       86.75      115.46      6.88 o 
  -7   1  10       79.82       61.99      4.72 o 
  -5   1  10      730.32      713.10     11.52 o 
  -3   1  10      695.48      637.94     15.50 o 
  -1   1  10       98.29       89.71      4.89 o 
   1   1  10       66.67       54.29      4.68 o 
   3   1  10      134.10      128.98      6.16 o 
   5   1  10      106.12      137.80      5.64 o 
   7   1  10      140.70      120.73      8.75 o 
   9   1  10        0.99        4.00      2.48 o 
  11   1  10       86.21       80.31      5.97 o 
  13   1  10       31.26       36.43      4.63 o 
  15   1  10       35.41       29.70      4.54 o 
  17   1  10      131.91      132.30     23.20 o 
 -22   2  10       54.95       43.96     11.23 o 
 -20   2  10       20.13        7.94      7.89 o 
 -18   2  10       39.55       35.68      5.29 o 
 -16   2  10      471.50      524.28     14.87 o 
 -14   2  10      163.59      163.66      8.82 o 
 -12   2  10       66.56       63.39      5.18 o 
 -10   2  10       69.93       85.02      5.79 o 
  -8   2  10      138.11      155.94      7.04 o 
  -6   2  10      311.02      292.99      7.93 o 
  -4   2  10     1563.86     1496.55     18.55 o 
  -2   2  10        3.50        3.51      1.79 o 
   0   2  10      816.44      767.70     18.09 o 
   2   2  10      112.92       99.71      4.34 o 
   4   2  10       63.61       79.63      4.61 o 
   6   2  10        9.44        8.95      2.33 o 
   8   2  10       56.53       50.55      4.08 o 
  10   2  10      150.29      148.88      6.97 o 
  12   2  10      405.35      431.41     11.79 o 
  14   2  10       78.71       93.09      9.09 o 
  16   2  10       75.53       62.92      5.91 o 
 -21   3  10      143.18      154.83     17.93 o 
 -19   3  10      489.42      545.83     38.09 o 
 -17   3  10       32.79       42.27      8.01 o 
 -15   3  10      224.16      258.77     30.56 o 
 -13   3  10      337.43      322.68     13.43 o 
 -11   3  10      303.52      320.30     13.07 o 
  -9   3  10      606.55      629.86     18.22 o 
  -7   3  10     1152.31     1225.28     22.35 o 
  -5   3  10       21.83       14.78      2.50 o 
  -3   3  10     3586.96     3516.20     37.19 o 
  -1   3  10      486.50      489.09     11.22 o 
   1   3  10      133.98      124.29      4.97 o 
   3   3  10      172.32      176.87      5.90 o 
   5   3  10     1179.14     1177.28     16.62 o 
   7   3  10        5.19        7.19      2.36 o 
   9   3  10      455.84      491.07     11.08 o 
  11   3  10      702.09      725.09     14.19 o 
  13   3  10       86.07      109.26     11.50 o 
  15   3  10      679.40      780.38     21.29 o 
  17   3  10      311.50      339.16     33.87 o 
 -22   4  10        5.05        8.31      9.02 o 
 -20   4  10       39.49       51.70     11.53 o 
 -18   4  10       40.60       35.70     20.97 o 
 -16   4  10      362.43      346.48     17.72 o 
 -14   4  10      132.86      128.47     12.40 o 
 -12   4  10        0.19        0.34      3.78 o 
 -10   4  10        5.41       10.52      4.19 o 
  -8   4  10        0.48       -1.06      2.58 o 
  -6   4  10      467.73      498.92     13.29 o 
  -4   4  10      191.46      208.25     12.99 o 
  -2   4  10      382.01      368.90      9.65 o 
   0   4  10      947.77      908.03     16.12 o 
   2   4  10      264.96      229.21     11.45 o 
   4   4  10       89.75       84.32      5.68 o 
   6   4  10        5.25        9.15      3.07 o 
   8   4  10      369.15      353.29     18.39 o 
  10   4  10       38.60       42.48      5.34 o 
  12   4  10        2.00       -2.46      4.14 o 
  14   4  10       44.84       37.68      6.12 o 
  16   4  10        6.65        6.17      5.13 o 
 -21   5  10       12.12       21.41     10.15 o 
 -19   5  10      137.11      151.44     14.49 o 
 -17   5  10      999.53      953.76     42.15 o 
 -15   5  10       31.71       24.38      6.83 o 
 -13   5  10       12.89       20.26      6.11 o 
 -11   5  10       50.78       49.05      6.80 o 
  -9   5  10      970.30      946.77     25.69 o 
  -7   5  10      436.79      398.59     13.09 o 
  -5   5  10       17.40       17.21      3.71 o 
  -3   5  10      160.97      175.53      7.21 o 
  -1   5  10        3.67       -0.94      2.64 o 
   1   5  10      325.77      276.80     10.13 o 
   3   5  10      255.31      272.02     11.34 o 
   5   5  10      122.49      143.97      8.89 o 
   7   5  10       92.42       88.58      6.83 o 
   9   5  10      158.17      160.56      8.97 o 
  11   5  10     1784.84     1877.55     32.16 o 
  13   5  10       81.63       82.78      7.64 o 
  15   5  10       72.93       92.54     14.63 o 
 -20   6  10      147.97      160.43     15.81 o 
 -18   6  10      318.52      288.86     17.54 o 
 -16   6  10      212.44      255.98     21.65 o 
 -14   6  10       13.82        7.42      8.51 o 
 -12   6  10      110.53       83.10      9.84 o 
 -10   6  10      309.57      313.91     13.31 o 
  -8   6  10        1.28       -0.65      4.76 o 
  -6   6  10      135.05      103.63      9.70 o 
  -4   6  10       40.79       52.75      8.02 o 
  -2   6  10     1270.34     1277.87     24.24 o 
   0   6  10     1060.54     1063.21     21.63 o 
   2   6  10       16.20       11.57      4.32 o 
   4   6  10      868.93      921.27     22.34 o 
   6   6  10      121.96      148.96     10.78 o 
   8   6  10       20.80       23.32      5.48 o 
  10   6  10        6.26        4.59      4.82 o 
  12   6  10      107.72      105.85     10.49 o 
  14   6  10       12.44       24.79      6.01 o 
 -19   7  10      281.13      298.07     18.53 o 
 -17   7  10     1103.35     1179.13     36.92 o 
 -15   7  10      189.33      241.35     16.11 o 
 -13   7  10      258.19      304.81     29.84 o 
 -11   7  10       37.29       29.29      8.94 o 
  -9   7  10      111.42      118.23     10.84 o 
  -7   7  10        8.35        6.52      4.37 o 
  -5   7  10      101.21      133.20     11.13 o 
  -3   7  10      112.41      104.04      9.98 o 
  -1   7  10     1035.17     1020.88     27.65 o 
   1   7  10      112.40       99.22      9.88 o 
   3   7  10      139.20      104.69     15.03 o 
   5   7  10        7.64        4.47      3.39 o 
   7   7  10       50.01       35.32      6.57 o 
   9   7  10       48.26       47.35      7.63 o 
  11   7  10      208.72      223.20     24.61 o 
  13   7  10       65.43       75.21     13.06 o 
 -18   8  10      346.65      384.57     20.94 o 
 -16   8  10      611.84      729.11     49.32 o 
 -14   8  10      166.52      222.51     30.51 o 
 -12   8  10     1187.98     1183.59     62.01 o 
 -10   8  10       21.22       17.97      6.90 o 
  -8   8  10       27.32       29.74      6.87 o 
  -6   8  10      530.43      525.63     19.90 o 
  -4   8  10      400.04      427.76     17.84 o 
  -2   8  10       58.81       63.23      8.34 o 
   0   8  10      294.77      354.54     34.56 o 
   2   8  10      270.04      325.63     15.35 o 
   4   8  10      480.76      449.00     23.26 o 
   8   8  10        2.31       -0.45      3.86 o 
  10   8  10       36.99       35.74      7.12 o 
  12   8  10      103.25      121.93     14.48 o 
 -17   9  10        0.03       13.09      8.12 o 
 -15   9  10       56.81       74.56     18.18 o 
 -13   9  10       36.04       48.64     15.24 o 
 -11   9  10       51.93       69.91     16.30 o 
  -9   9  10        0.02        1.35      4.03 o 
  -7   9  10      120.56      132.92     12.23 o 
  -5   9  10       11.17       13.15      5.27 o 
  -3   9  10      402.90      418.39     18.19 o 
  -1   9  10        9.89       13.87      9.23 o 
   1   9  10       40.87       23.33      5.79 o 
   3   9  10        0.08        4.26      5.72 o 
   5   9  10      120.86      122.15     14.56 o 
   7   9  10        4.83        1.38      4.89 o 
   9   9  10      106.75       81.66     20.86 o 
  11   9  10        2.55       -0.55     12.72 o 
 -14  10  10      244.42      317.16     38.39 o 
 -12  10  10      582.47      670.21     47.02 o 
  -8  10  10       20.68       28.92     14.67 o 
  -6  10  10      294.05      312.01     17.15 o 
  -4  10  10     1041.66     1076.60     31.47 o 
  -2  10  10      422.82      400.59     25.55 o 
   0  10  10      284.24      321.25     16.34 o 
   2  10  10        4.28       10.26      6.28 o 
   4  10  10        0.29       -3.97      5.09 o 
   6  10  10       91.04       76.71     19.96 o 
   8  10  10        8.44        4.24      7.26 o 
  10  10  10       21.77       10.30      9.85 o 
 -11  11  10      290.05      112.28     21.12 o 
  -9  11  10        0.75       15.67      6.73 o 
  -7  11  10       37.81       56.35     16.07 o 
  -5  11  10       70.40      106.57     15.51 o 
  -3  11  10       10.47       12.55      7.35 o 
  -1  11  10       27.13       49.39     11.92 o 
   1  11  10        0.01        2.64      9.06 o 
   3  11  10       16.06        4.50      9.54 o 
   5  11  10      267.26      226.01     33.27 o 
   7  11  10      149.88      165.16     26.83 o 
  -8  12  10       84.02       83.25     18.90 o 
  -6  12  10       56.21       83.27     18.06 o 
  -4  12  10      728.22      850.38     37.31 o 
  -2  12  10     1010.00     1152.39     43.63 o 
   0  12  10      832.77      922.41     59.12 o 
   2  12  10       91.12      105.96     24.18 o 
   4  12  10      321.51      335.51     41.59 o 
 -21   1  11        0.39        4.30      4.56 o 
 -19   1  11      172.50      163.49     10.80 o 
 -17   1  11      434.37      444.90     13.90 o 
 -15   1  11      111.44      108.72     11.39 o 
 -13   1  11      610.40      579.22     14.31 o 
 -11   1  11      617.96      551.18     13.79 o 
  -9   1  11      109.29      114.14      7.16 o 
  -7   1  11      778.41      693.46     15.20 o 
  -5   1  11     2011.92     1877.99     28.89 o 
  -3   1  11     1591.65     1511.08     27.20 o 
  -1   1  11     1250.94     1168.96     22.93 o 
   1   1  11      770.23      709.28     13.60 o 
   3   1  11       13.32        9.23      3.95 o 
   5   1  11        7.44        9.80      3.41 o 
   7   1  11      374.59      364.21     11.93 o 
   9   1  11        7.30        2.12      4.13 o 
  11   1  11      119.40      109.22      8.39 o 
  13   1  11      335.03      349.58     13.28 o 
  15   1  11       99.91      122.51     22.43 o 
 -20   2  11      191.54      201.60     17.92 o 
 -18   2  11      134.59      163.82     14.07 o 
 -16   2  11       78.73       92.76      7.40 o 
 -14   2  11       18.47       13.53      5.12 o 
 -12   2  11      248.55      228.76      8.69 o 
 -10   2  11      527.99      481.95     21.01 o 
  -8   2  11       19.25       13.50      3.30 o 
  -6   2  11       12.56       14.40      2.87 o 
  -4   2  11       85.84       70.09      5.20 o 
  -2   2  11       76.57       67.81      8.52 o 
   0   2  11      156.17      142.71      7.18 o 
   2   2  11        0.39        1.28      2.18 o 
   4   2  11     1568.89     1463.92     19.68 o 
   6   2  11       19.38       17.63      3.97 o 
   8   2  11     1071.68     1038.76     17.55 o 
  10   2  11       12.80       16.46      3.35 o 
  12   2  11      130.96      143.08      8.17 o 
  14   2  11      257.97      284.49     10.37 o 
  16   2  11       56.90       56.22      8.02 o 
 -21   3  11       82.42       69.67     13.15 o 
 -19   3  11      118.99      120.56     12.72 o 
 -17   3  11      141.75      107.66     11.68 o 
 -15   3  11       80.80       78.41      8.92 o 
 -13   3  11       34.08       31.61      6.08 o 
 -11   3  11       16.30        7.98      4.58 o 
  -9   3  11       67.61       76.84     13.25 o 
  -7   3  11       39.41       30.90      4.51 o 
  -5   3  11       93.74       94.72      5.00 o 
  -3   3  11     4168.52     3935.00     44.32 o 
  -1   3  11     1552.24     1497.07     21.37 o 
   1   3  11       40.32       40.38      3.44 o 
   3   3  11      719.54      702.25     12.77 o 
   5   3  11     1801.66     1705.25     21.86 o 
   7   3  11      251.84      245.92      7.79 o 
   9   3  11       85.97       69.33      7.76 o 
  11   3  11      165.99      140.92      9.09 o 
  13   3  11      121.59      126.36      9.80 o 
  15   3  11      442.24      449.33     18.31 o 
 -20   4  11      779.24      741.20     28.09 o 
 -18   4  11       24.26       16.73     11.59 o 
 -16   4  11      757.39      770.19     37.69 o 
 -14   4  11      114.28      113.28     10.16 o 
 -12   4  11       48.92       37.61      6.34 o 
 -10   4  11      210.99      196.74     15.42 o 
  -8   4  11      376.86      332.99     11.59 o 
  -6   4  11      109.00      105.02      7.75 o 
  -4   4  11        2.03        2.05      2.83 o 
  -2   4  11       75.44       71.99      7.05 o 
   0   4  11      296.99      312.10      9.33 o 
   2   4  11        0.07        0.91      2.34 o 
   4   4  11      689.80      632.33     16.81 o 
   6   4  11     1684.09     1699.34     28.51 o 
   8   4  11      377.02      388.20     12.58 o 
  10   4  11     1541.75     1612.40     28.89 o 
  12   4  11      168.41      159.30      9.99 o 
  14   4  11       25.29       25.62      6.53 o 
 -19   5  11       17.33       16.81     12.31 o 
 -17   5  11      393.79      467.51     21.84 o 
 -15   5  11      122.38      101.78     11.97 o 
 -13   5  11        4.40        2.28      4.34 o 
 -11   5  11        9.70       17.47      5.40 o 
  -9   5  11      231.23      277.11     12.76 o 
  -7   5  11      105.44       99.08      7.60 o 
  -5   5  11       36.77       33.87      6.15 o 
  -3   5  11      680.35      670.55     14.18 o 
  -1   5  11     1254.42     1162.99     19.82 o 
   1   5  11      252.36      249.84      8.82 o 
   3   5  11      210.70      175.00     12.29 o 
   5   5  11       40.89       35.88      4.77 o 
   7   5  11      793.48      797.75     18.52 o 
   9   5  11       88.60       83.07      7.35 o 
  11   5  11       20.52       25.31      5.04 o 
  13   5  11       33.91       23.53      5.87 o 
  15   5  11        0.71        1.00      5.26 o 
 -18   6  11        0.52        7.49     13.91 o 
 -16   6  11      385.45      386.77     20.16 o 
 -14   6  11       97.52       84.39     19.96 o 
 -12   6  11       60.09       73.61      9.39 o 
 -10   6  11       20.43       23.88      5.48 o 
  -8   6  11      424.22      476.43     14.35 o 
  -6   6  11        3.31       -3.48      3.48 o 
  -4   6  11      693.97      645.99     16.83 o 
  -2   6  11        3.25       -2.80      2.80 o 
   0   6  11      106.66      135.35     10.79 o 
   2   6  11      145.25      142.44      9.22 o 
   4   6  11      258.39      241.64     27.31 o 
   6   6  11        0.03        3.16      3.90 o 
   8   6  11      202.59      182.93     12.84 o 
  10   6  11      186.55      196.54     13.64 o 
  12   6  11        4.89       -2.14      4.77 o 
  14   6  11      181.37      206.86     31.99 o 
 -17   7  11       29.47       36.59      8.58 o 
 -15   7  11      107.22      131.31     13.99 o 
 -13   7  11       14.07       23.80      6.89 o 
 -11   7  11       56.05       71.63     12.07 o 
  -9   7  11        8.31        6.27      7.70 o 
  -7   7  11      978.98     1002.52     28.43 o 
  -5   7  11      783.05      803.98     25.08 o 
  -3   7  11       88.18      100.03     10.30 o 
  -1   7  11      982.94     1007.51     28.23 o 
   1   7  11      566.00      512.06     19.54 o 
   3   7  11       15.84       14.67      4.85 o 
   5   7  11       35.60       25.39      6.65 o 
   7   7  11        6.01       11.97      5.69 o 
   9   7  11      242.84      252.40     14.78 o 
  11   7  11      266.08      272.37     18.49 o 
  13   7  11      250.52      288.79     19.33 o 
 -16   8  11        2.34       12.98      6.99 o 
 -14   8  11      360.11      321.74     31.49 o 
 -12   8  11        1.08        6.03      8.15 o 
 -10   8  11       48.40       40.00     10.35 o 
  -8   8  11        3.66       10.01      6.05 o 
  -6   8  11       97.85       89.56      9.95 o 
  -4   8  11        1.75        5.27      4.06 o 
  -2   8  11       96.82       95.43     10.27 o 
   0   8  11      193.77      237.28     16.32 o 
   2   8  11      555.28      596.34     27.47 o 
   4   8  11        3.63        3.70      5.67 o 
   6   8  11       13.50        4.64      6.00 o 
   8   8  11      124.47      106.63     10.68 o 
  10   8  11       56.47       54.12     22.84 o 
  12   8  11       16.58       15.79      9.60 o 
 -15   9  11      298.35      305.84     31.31 o 
 -13   9  11       80.17       97.60     20.65 o 
 -11   9  11      196.46      185.80     26.80 o 
  -9   9  11       11.47        6.87      6.27 o 
  -7   9  11      117.21      140.49     17.54 o 
  -5   9  11        0.19        8.27      8.40 o 
  -3   9  11       17.36       18.34      8.14 o 
  -1   9  11       77.04       96.03     10.72 o 
   1   9  11       91.42       86.03     12.81 o 
   3   9  11      497.27      520.76     26.77 o 
   5   9  11      529.06      548.93     48.06 o 
   7   9  11        6.39       13.18     10.80 o 
   9   9  11       17.69       19.89     13.61 o 
 -12  10  11      132.78      141.95     24.25 o 
 -10  10  11       65.87       69.49     16.35 o 
  -8  10  11      179.00      220.53     21.26 o 
  -6  10  11       30.49       22.97      8.73 o 
  -4  10  11      134.90      163.23     14.11 o 
  -2  10  11       42.40       48.03      8.30 o 
   0  10  11       49.10       57.32     11.39 o 
   2  10  11       86.84      117.33     24.62 o 
   4  10  11      412.94      422.44     39.75 o 
   6  10  11       11.13        6.10      9.11 o 
   8  10  11      117.01       44.47     14.77 o 
  -9  11  11        0.84       23.97      9.04 o 
  -7  11  11      368.82      486.43     35.96 o 
  -5  11  11      855.39      990.61     40.45 o 
  -3  11  11      373.77      421.37     52.99 o 
  -1  11  11      557.27      645.70     48.93 o 
   1  11  11      189.03      190.77     30.97 o 
   3  11  11        7.89       -1.04      8.51 o 
   5  11  11      403.03      367.66     37.84 o 
  -4  12  11      380.76      393.91     25.00 o 
  -2  12  11       29.85       31.16     14.99 o 
   0  12  11       50.89       64.53     20.15 o 
 -18   0  12        0.11       -4.63      5.96 o 
 -16   0  12       17.17       26.98      7.07 o 
 -14   0  12        4.48       10.44      6.04 o 
 -12   0  12      559.63      557.71     20.56 o 
 -10   0  12      270.28      263.55     14.63 o 
  -8   0  12      157.63      218.54     13.35 o 
  -6   0  12     1556.33     1373.98     36.92 o 
  -4   0  12      656.68      689.65     22.35 o 
  -2   0  12      343.39      240.42     28.19 o 
   0   0  12      159.15      157.26     14.22 o 
   2   0  12        8.82       16.88      5.59 o 
   4   0  12     1080.76      942.12     27.77 o 
   6   0  12      381.62      361.74     20.14 o 
   8   0  12      322.39      345.24     16.73 o 
  10   0  12        7.81        7.14      6.45 o 
  12   0  12     1964.99     2118.52     62.87 o 
  14   0  12      840.11      939.22     38.16 o 
 -21   1  12        0.06        2.87      7.49 o 
 -19   1  12       23.19       35.03      8.63 o 
 -17   1  12      446.81      440.61     19.59 o 
 -15   1  12     1010.63     1044.28     20.83 o 
 -13   1  12       69.54       74.32      6.39 o 
 -11   1  12       90.02       91.69      6.90 o 
  -9   1  12       42.18       36.93      4.95 o 
  -7   1  12       19.09       12.39      3.68 o 
  -5   1  12        6.60        7.18      4.62 o 
  -3   1  12      524.97      464.55     13.56 o 
  -1   1  12      398.83      388.76     11.70 o 
   1   1  12     1238.27     1107.53     21.08 o 
   3   1  12      231.91      207.63      8.92 o 
   5   1  12      977.72      915.13     19.28 o 
   7   1  12      256.81      246.37      9.89 o 
   9   1  12        0.28       -2.16      3.42 o 
  11   1  12       13.91       14.86      5.31 o 
  13   1  12       94.63      101.97     18.47 o 
  15   1  12       82.41       92.85      9.71 o 
 -20   2  12       40.62       50.54     11.55 o 
 -18   2  12       16.77       15.60      6.57 o 
 -16   2  12        8.53       11.40      5.42 o 
 -14   2  12       13.07       16.26      5.52 o 
 -12   2  12      142.31      138.56      7.57 o 
 -10   2  12       13.70        5.22      3.30 o 
  -8   2  12      796.01      801.57     16.94 o 
  -6   2  12      532.20      507.94     13.01 o 
  -4   2  12      114.03      106.43      7.39 o 
  -2   2  12      317.17      306.90     10.00 o 
   0   2  12      349.92      317.46     10.26 o 
   2   2  12      116.17      100.36      6.87 o 
   4   2  12       53.44       46.38      7.46 o 
   6   2  12        1.01       -0.09      2.98 o 
   8   2  12        1.95       -1.82      2.73 o 
  10   2  12      309.65      333.79     10.90 o 
  12   2  12      158.50      161.03     10.91 o 
  14   2  12      485.19      504.10     38.40 o 
 -19   3  12        0.71       15.52     12.53 o 
 -17   3  12      227.52      238.51     16.27 o 
 -15   3  12        6.82        3.22      4.99 o 
 -13   3  12        4.44        3.98      4.61 o 
 -11   3  12        5.41       10.48      4.72 o 
  -9   3  12        2.43        4.41      3.83 o 
  -7   3  12      365.82      359.82     40.80 o 
  -5   3  12       41.82       35.44      5.39 o 
  -3   3  12      345.19      358.26      9.13 o 
  -1   3  12      808.45      804.11     14.57 o 
   1   3  12       61.93       65.45      4.85 o 
   3   3  12      104.41      123.61      5.72 o 
   5   3  12       55.41       56.77      5.09 o 
   7   3  12      419.08      411.92     15.50 o 
   9   3  12        1.46       -3.03      3.03 o 
  11   3  12       19.59        8.47      4.17 o 
  13   3  12        3.29        4.66      4.32 o 
 -20   4  12        0.01       10.13     11.65 o 
 -18   4  12       30.05       39.18     15.68 o 
 -16   4  12       26.83       54.84      9.39 o 
 -14   4  12        9.33        9.51      5.21 o 
 -12   4  12       10.69       10.03      5.08 o 
 -10   4  12       69.85       71.36      8.43 o 
  -8   4  12      172.76      205.48     12.90 o 
  -6   4  12      143.24      154.06      9.68 o 
  -4   4  12       25.98       19.37      4.06 o 
  -2   4  12       10.83       18.64      6.34 o 
   0   4  12       11.99       13.79      3.28 o 
   2   4  12       38.49       35.02      4.39 o 
   4   4  12        5.09        7.01      3.22 o 
   6   4  12      490.62      509.20     14.46 o 
   8   4  12      218.72      229.58     10.67 o 
  10   4  12        7.79       -0.55      4.70 o 
  12   4  12        0.03       -0.13      4.01 o 
  14   4  12      107.32      112.99     11.38 o 
 -19   5  12       15.56       19.81      8.87 o 
 -17   5  12        1.74        1.11      5.45 o 
 -15   5  12        2.73       -3.41      6.50 o 
 -13   5  12       45.15       38.35      7.28 o 
 -11   5  12      304.90      292.70     18.41 o 
  -9   5  12      122.57      122.46     11.66 o 
  -7   5  12        0.92        0.25      5.32 o 
  -5   5  12        8.52       14.38      7.62 o 
  -3   5  12       15.43        3.61      3.16 o 
  -1   5  12        9.60       14.35      5.73 o 
   1   5  12       52.26       52.28      5.24 o 
   3   5  12      158.15      153.17      8.40 o 
   5   5  12       23.14       22.70      4.57 o 
   7   5  12      138.78      141.62      9.36 o 
   9   5  12      138.12      149.79      9.87 o 
  11   5  12      189.85      183.43     15.25 o 
  13   5  12        2.18        6.19      5.38 o 
 -18   6  12       51.41       60.95     12.39 o 
 -16   6  12      131.56      148.80     15.07 o 
 -14   6  12      215.20      211.96     17.30 o 
 -12   6  12        0.12       -3.92      3.92 o 
 -10   6  12        0.69        2.27      4.15 o 
  -8   6  12       10.29       -1.17      3.77 o 
  -6   6  12      387.22      394.80     25.43 o 
  -4   6  12     1359.97     1375.02     33.95 o 
  -2   6  12        6.89       10.53      4.13 o 
   0   6  12      159.46      189.63     14.95 o 
   2   6  12      104.33       97.29      8.19 o 
   4   6  12      320.71      370.30     15.51 o 
   6   6  12       30.58       21.00      5.63 o 
   8   6  12       32.66       38.01      7.12 o 
  10   6  12       38.19       45.13      7.12 o 
  12   6  12       95.58       88.20      9.29 o 
 -17   7  12      830.29      892.23     55.54 o 
 -15   7  12      199.16      230.99     21.43 o 
 -13   7  12      555.63      565.40     24.04 o 
 -11   7  12      416.48      425.57     17.45 o 
  -9   7  12      289.47      289.68     20.02 o 
  -7   7  12       18.67       14.70      5.25 o 
  -5   7  12      515.97      550.15     21.01 o 
  -3   7  12        0.16       -0.92     11.65 o 
  -1   7  12      305.32      344.73     13.08 o 
   1   7  12      417.19      462.36     15.21 o 
   3   7  12      811.87      861.76     24.55 o 
   5   7  12      599.45      643.63     21.18 o 
   7   7  12     1946.40     1977.50     45.23 o 
   9   7  12        0.83       -0.93      5.98 o 
  11   7  12        1.80        9.75      6.74 o 
 -14   8  12       83.50      100.65     19.54 o 
 -12   8  12      260.23      277.85     34.21 o 
 -10   8  12       62.86       92.60     13.38 o 
  -8   8  12        9.34       23.71      7.62 o 
  -6   8  12     2004.31     2142.98     54.37 o 
  -4   8  12      576.40      568.98     24.83 o 
  -2   8  12     1158.71     1233.96     33.65 o 
   0   8  12      467.21      511.53     20.77 o 
   2   8  12       57.08       33.24      8.65 o 
   4   8  12       59.63       52.59      7.70 o 
   6   8  12      647.25      628.55     32.64 o 
   8   8  12      308.15      321.99     20.62 o 
  10   8  12       54.69       64.81     20.20 o 
 -13   9  12       15.04       22.88      9.73 o 
  -9   9  12       16.21       20.18     14.24 o 
  -7   9  12      117.30      110.43     11.93 o 
  -5   9  12        9.34        2.07      5.13 o 
  -3   9  12      142.14      154.62     21.70 o 
  -1   9  12       14.21        6.61      4.89 o 
   1   9  12        5.76        7.07      6.65 o 
   3   9  12        2.75       -0.86      8.04 o 
   5   9  12      258.84      264.62     36.83 o 
   7   9  12       21.43       15.90     11.74 o 
 -10  10  12      197.68      221.72     30.11 o 
  -8  10  12      356.69      437.40     44.03 o 
  -6  10  12     1701.59     1840.17     68.43 o 
  -4  10  12      560.11      641.35     31.76 o 
  -2  10  12       72.51      103.01     14.25 o 
   0  10  12      438.06      474.89     41.54 o 
   2  10  12      163.22      140.19     26.93 o 
   4  10  12       47.88       48.81     16.73 o 
  -7  11  12        0.43       15.54     11.51 o 
  -5  11  12      285.73      336.33     24.56 o 
  -3  11  12       81.08       61.76     13.73 o 
  -1  11  12        1.63       -7.99      7.99 o 
   1  11  12      253.32      309.00     38.51 o 
 -19   1  13       53.80       52.25     11.21 o 
 -17   1  13        1.76       -4.28      5.24 o 
 -15   1  13      375.99      412.29     12.79 o 
 -13   1  13       85.57       65.86      6.45 o 
 -11   1  13      205.99      208.79      9.46 o 
  -9   1  13      157.41      165.05     10.09 o 
  -7   1  13     2117.74     2061.50     32.70 o 
  -5   1  13      152.68      114.04      7.69 o 
  -3   1  13      109.68      115.45      7.78 o 
  -1   1  13      283.17      241.43     10.03 o 
   1   1  13       74.69       71.35      7.55 o 
   3   1  13      193.30      185.82      9.67 o 
   5   1  13      116.09      116.31      8.04 o 
   7   1  13      599.09      603.11     20.77 o 
   9   1  13       79.96       75.62      7.76 o 
  11   1  13      360.19      360.40     15.73 o 
  13   1  13      211.71      223.15     12.95 o 
 -18   2  13      412.88      442.23     20.89 o 
 -16   2  13      218.17      225.16     13.77 o 
 -14   2  13      710.42      736.17     22.80 o 
 -12   2  13       10.11        7.30      5.14 o 
 -10   2  13      180.41      190.38      8.66 o 
  -8   2  13       34.94       43.72      5.21 o 
  -6   2  13       54.86       67.24      5.98 o 
  -4   2  13      200.40      167.57      8.49 o 
  -2   2  13       21.73       22.72      6.61 o 
   0   2  13      651.26      594.24     17.20 o 
   2   2  13      257.68      246.88      9.90 o 
   4   2  13       21.80       26.70      4.54 o 
   6   2  13      297.56      305.06     10.92 o 
   8   2  13       22.57       17.74      4.74 o 
  10   2  13      228.19      258.49     20.21 o 
  12   2  13       47.82       60.44     12.48 o 
 -19   3  13      146.07      174.58     26.84 o 
 -17   3  13      165.46      153.75     14.45 o 
 -15   3  13      849.12      842.97     25.02 o 
 -13   3  13        0.00       -2.92      4.48 o 
 -11   3  13       47.42       41.85      7.15 o 
  -9   3  13      299.97      339.12     15.03 o 
  -7   3  13     1328.19     1332.57     31.34 o 
  -5   3  13       56.79       46.94     19.54 o 
  -3   3  13       45.78       49.72      7.19 o 
  -1   3  13        2.04        2.66      4.12 o 
   1   3  13        0.82        0.88      4.01 o 
   3   3  13       56.37       54.29      7.62 o 
   5   3  13      620.75      644.12     20.83 o 
   7   3  13      205.20      212.85     11.53 o 
   9   3  13       25.86       27.89      5.82 o 
  11   3  13       22.35       20.78      7.18 o 
 -18   4  13        5.16        7.65      8.19 o 
 -16   4  13      227.07      206.79     19.88 o 
 -14   4  13      472.02      480.79     18.83 o 
 -12   4  13      454.72      511.96     26.82 o 
 -10   4  13       15.40       15.17      6.39 o 
  -8   4  13      294.70      293.43     14.27 o 
  -6   4  13        3.74        7.35      3.07 o 
  -4   4  13      195.44      172.55     11.47 o 
  -2   4  13      243.89      248.43     17.74 o 
   0   4  13        4.98        6.62      4.05 o 
   2   4  13        7.29        5.83      3.71 o 
   4   4  13       70.89       75.97      6.34 o 
   6   4  13      281.55      266.85     13.75 o 
   8   4  13       11.55       16.52      4.60 o 
  10   4  13       24.78       14.84      5.37 o 
  12   4  13       53.10       57.75      8.68 o 
 -17   5  13      215.99      244.64     49.55 o 
 -15   5  13       21.93       14.24      6.46 o 
 -13   5  13       19.17       10.43      6.67 o 
 -11   5  13       39.52       40.71      7.21 o 
  -9   5  13      161.60      177.14     12.91 o 
  -7   5  13       78.36       73.00      7.65 o 
  -5   5  13        1.02       -0.52      3.06 o 
  -3   5  13        5.71        6.61      6.80 o 
  -1   5  13       81.47       87.55      7.64 o 
   1   5  13        2.13        1.92      4.83 o 
   3   5  13       21.05       16.14      3.96 o 
   5   5  13     1112.92     1175.38     24.12 o 
   7   5  13      863.92      876.10     20.89 o 
   9   5  13      156.54      137.12     10.44 o 
  11   5  13        6.31        4.17      4.85 o 
 -16   6  13       16.35       22.57      7.51 o 
 -14   6  13        1.74       15.00      7.18 o 
 -12   6  13       25.28       27.76      6.61 o 
 -10   6  13      139.05      139.92     12.01 o 
  -8   6  13      157.72      148.96     10.31 o 
  -6   6  13       11.35       10.34      4.94 o 
  -4   6  13      965.09     1056.21     27.35 o 
  -2   6  13     1063.89     1103.56     24.40 o 
   0   6  13       23.42       20.76      4.31 o 
   2   6  13       28.63       28.69      7.34 o 
   4   6  13        2.67        3.33      4.78 o 
   6   6  13      240.44      241.93     16.54 o 
   8   6  13        3.82        6.57      4.84 o 
  10   6  13        6.87        5.99      5.15 o 
 -15   7  13       10.38       26.86      7.22 o 
 -13   7  13       11.49       13.07      8.39 o 
 -11   7  13       22.25       24.32      7.42 o 
  -9   7  13      167.02      199.61     19.68 o 
  -7   7  13      203.92      216.88     15.74 o 
  -5   7  13       95.29      106.20     17.56 o 
  -3   7  13      175.83      166.62     11.15 o 
  -1   7  13      163.08      179.43     12.83 o 
   1   7  13        6.19       14.84      4.70 o 
   3   7  13        4.55        1.36      4.95 o 
   5   7  13        0.03       -4.09      4.11 o 
   7   7  13        5.13        6.12      6.26 o 
   9   7  13      118.39      116.51     15.31 o 
 -14   8  13       34.26       36.21     11.83 o 
 -12   8  13        6.02       23.41     11.30 o 
 -10   8  13       87.30      112.44     20.23 o 
  -8   8  13        0.30        5.12      5.47 o 
  -6   8  13      266.48      242.13     17.12 o 
  -4   8  13      342.27      373.46     32.66 o 
  -2   8  13       98.58      105.19     14.18 o 
   0   8  13      206.37      210.74     24.52 o 
   2   8  13       15.72       19.86      8.01 o 
   4   8  13       95.16      103.94     13.16 o 
   6   8  13        9.78        4.10      6.32 o 
 -11   9  13      245.67      282.15     28.45 o 
  -9   9  13       75.93       91.89     27.55 o 
  -7   9  13      419.52      450.83     29.51 o 
  -5   9  13       48.40       75.74     20.56 o 
  -3   9  13       53.54       64.63     12.03 o 
  -1   9  13        1.47        7.21     10.44 o 
   1   9  13        1.13       -7.02      7.02 o 
   3   9  13       12.12       -4.80      7.99 o 
   5   9  13        1.29       11.96      9.73 o 
  -8  10  13       25.41       68.59     55.19 o 
  -6  10  13      560.48      563.24     30.66 o 
  -4  10  13      127.21      140.99     17.19 o 
  -2  10  13       21.29       53.67     27.34 o 
   0  10  13      366.08      383.66     37.60 o 
 -16   0  14      367.63      400.68     18.25 o 
 -14   0  14        0.11       -1.60      4.99 o 
 -12   0  14      427.80      423.49     21.00 o 
 -10   0  14      447.54      469.22     19.89 o 
  -8   0  14       75.60       37.41     15.14 o 
  -6   0  14      150.40      150.37     12.99 o 
  -4   0  14      317.67      322.56     16.33 o 
  -2   0  14       37.00       23.27     22.21 o 
   0   0  14       75.69       64.71      9.04 o 
   2   0  14      479.62      468.12     19.91 o 
   4   0  14        0.38        1.71      4.53 o 
   6   0  14      714.84      754.63     26.36 o 
   8   0  14      129.04       91.46     13.65 o 
  10   0  14     1136.25     1294.31     45.68 o 
 -17   1  14        5.42        1.67     11.12 o 
 -15   1  14      284.11      312.32     16.10 o 
 -13   1  14       35.90       38.84      5.73 o 
 -11   1  14       46.20       48.29      5.92 o 
  -9   1  14      523.13      555.50     15.06 o 
  -7   1  14     1407.25     1436.26     26.20 o 
  -5   1  14        6.33        4.60      3.58 o 
  -3   1  14       43.34       47.32      7.61 o 
  -1   1  14      371.20      355.95     11.86 o 
   1   1  14        2.24        4.97      4.14 o 
   3   1  14        0.12       -3.17      3.24 o 
   5   1  14        1.16        1.56      4.92 o 
   7   1  14      887.99      906.61     22.64 o 
   9   1  14     1363.70     1380.42     57.90 o 
  11   1  14      145.67      177.83     15.76 o 
 -18   2  14        2.68        4.67      6.34 o 
 -16   2  14       49.83       39.67      7.73 o 
 -14   2  14       29.47       24.26      8.96 o 
 -12   2  14       43.50       46.39      7.79 o 
 -10   2  14       44.64       47.37      7.79 o 
  -8   2  14       43.99       44.09      5.27 o 
  -6   2  14      247.90      244.62     15.03 o 
  -4   2  14      219.64      236.27      9.74 o 
  -2   2  14       20.45       17.08      4.21 o 
   0   2  14        3.83        4.61      3.49 o 
   2   2  14       14.57       12.64      6.41 o 
   4   2  14       14.70       13.97      7.73 o 
   6   2  14      163.17      143.52      9.16 o 
   8   2  14        1.26        5.08      4.26 o 
  10   2  14       25.94       28.72      9.62 o 
 -17   3  14       34.85       33.58      8.46 o 
 -15   3  14       46.57       48.18      8.07 o 
 -13   3  14       21.58       22.29      6.70 o 
 -11   3  14       42.54       26.90      9.12 o 
  -9   3  14      172.35      177.22     17.68 o 
  -7   3  14       13.16        5.79      6.24 o 
  -5   3  14      868.28      894.11     44.14 o 
  -3   3  14      381.42      340.03     15.35 o 
  -1   3  14       44.91       38.05      7.09 o 
   1   3  14       28.96       19.60      6.02 o 
   3   3  14       15.54       25.07      6.05 o 
   5   3  14      490.18      478.31     18.72 o 
   7   3  14       27.58       16.68      7.27 o 
   9   3  14       87.09       72.75     15.84 o 
 -16   4  14       41.92       48.37      9.26 o 
 -14   4  14        4.08       -0.66      5.07 o 
 -12   4  14        3.33        6.89      8.45 o 
 -10   4  14       87.58       78.08      9.23 o 
  -8   4  14       31.35       19.78      6.44 o 
  -6   4  14        2.98       -4.11      4.11 o 
  -4   4  14       57.15       80.27      9.39 o 
  -2   4  14       16.68       12.01      6.93 o 
   0   4  14        0.78        5.32      7.02 o 
   2   4  14       60.60       64.51      8.66 o 
   4   4  14      242.84      237.44     14.10 o 
   6   4  14       63.82       47.05      9.45 o 
   8   4  14      113.95      111.26     13.40 o 
  10   4  14       16.42        5.20     13.80 o 
 -15   5  14      109.60       96.08     12.45 o 
 -13   5  14      434.64      403.50     17.84 o 
 -11   5  14       41.70       49.71     10.86 o 
  -9   5  14       84.22       97.93     10.67 o 
  -7   5  14        7.01        4.81      5.98 o 
  -5   5  14       81.49       92.91     10.07 o 
  -3   5  14        0.26       -0.25      4.39 o 
  -1   5  14      217.40      226.53     13.76 o 
   1   5  14        1.58        0.02      9.86 o 
   3   5  14        2.49        0.09      3.78 o 
   5   5  14      114.75      109.93      9.98 o 
   7   5  14       76.25       62.96      8.15 o 
   9   5  14       39.67       41.70      7.20 o 
 -14   6  14       77.96       82.85     12.08 o 
 -12   6  14        4.94        7.98      9.57 o 
 -10   6  14        4.35        1.78      5.89 o 
  -8   6  14       68.99       76.99     11.18 o 
  -6   6  14       72.02       77.77      9.13 o 
  -4   6  14      161.66      193.29     14.02 o 
  -2   6  14       23.40       28.55      6.56 o 
   0   6  14       30.35       29.93      5.64 o 
   2   6  14      292.68      311.52     11.62 o 
   4   6  14      255.53      264.40     12.26 o 
   6   6  14      336.98      364.32     15.97 o 
   8   6  14       26.49       25.32      6.31 o 
 -13   7  14        4.36       16.04      5.45 o 
 -11   7  14       12.26       10.13      5.86 o 
  -9   7  14      168.00      161.85     16.77 o 
  -7   7  14       11.39       11.20      4.39 o 
  -5   7  14      183.00      221.63     16.44 o 
  -3   7  14        1.03        4.80      5.41 o 
  -1   7  14      340.65      384.60     17.16 o 
   1   7  14       59.05       59.49     10.44 o 
   3   7  14        7.86        6.43      5.30 o 
   5   7  14      358.01      321.86     38.53 o 
 -10   8  14      205.19      211.07     21.02 o 
  -8   8  14      175.99      181.48     37.91 o 
  -6   8  14        0.59       10.22      9.36 o 
  -4   8  14      138.44      155.37     23.07 o 
  -2   8  14       14.39       13.99      5.84 o 
   0   8  14       18.84       23.71      6.57 o 
   2   8  14      248.10      269.13     20.75 o 
   4   8  14      140.49      172.92     16.90 o 
  -7   9  14      141.80       96.47     16.22 o 
  -5   9  14        3.84       24.28     14.16 o 
  -3   9  14       53.83       70.54     12.98 o 
  -1   9  14       14.69       29.11     15.21 o 
 -15   1  15      546.92      595.53     21.08 o 
 -13   1  15       13.21       11.02      5.83 o 
 -11   1  15      312.04      321.54     13.75 o 
  -9   1  15      646.00      715.51     17.64 o 
  -7   1  15       12.78       11.13      4.27 o 
  -5   1  15      278.99      316.42     11.63 o 
  -3   1  15        3.74        2.09      4.46 o 
  -1   1  15       58.87       58.09     15.13 o 
   1   1  15       52.52       40.55     10.85 o 
   3   1  15      192.43      201.78     11.10 o 
   5   1  15      236.73      250.30     11.18 o 
   7   1  15      333.04      368.15     32.36 o 
   9   1  15      164.14      173.38     12.03 o 
 -16   2  15      577.82      638.22     22.51 o 
 -14   2  15       61.09       68.53      9.44 o 
 -12   2  15       23.23       25.49      6.85 o 
 -10   2  15       77.28       68.61      9.16 o 
  -8   2  15      879.70      960.56     27.10 o 
  -6   2  15      139.68      126.88     11.30 o 
  -4   2  15      365.55      358.23     11.95 o 
  -2   2  15      196.26      209.60      9.41 o 
   0   2  15        0.54        0.15      3.62 o 
   2   2  15       38.61       53.12     12.00 o 
   4   2  15      135.28      134.88      8.86 o 
   6   2  15       40.98       27.11      8.06 o 
   8   2  15        4.48        5.98      6.31 o 
 -15   3  15      146.90      165.35     13.77 o 
 -13   3  15       32.96       30.52      7.56 o 
 -11   3  15        4.99       -4.66      4.66 o 
  -9   3  15      282.91      250.68     14.91 o 
  -7   3  15      628.53      680.19     22.78 o 
  -5   3  15        3.88        5.59      4.94 o 
  -3   3  15        5.05        1.36      6.25 o 
  -1   3  15      106.18      111.03     14.40 o 
   1   3  15      503.45      518.39     19.72 o 
   3   3  15       40.58       44.47      7.60 o 
   5   3  15       64.52       80.24     11.18 o 
   7   3  15      136.76      134.04     15.49 o 
 -14   4  15      807.37      824.72     29.22 o 
 -12   4  15       66.73       73.40     12.17 o 
 -10   4  15       43.87       36.36      8.47 o 
  -8   4  15      368.34      360.95     16.81 o 
  -6   4  15      518.42      562.28     20.78 o 
  -4   4  15      163.26      145.88     12.55 o 
  -2   4  15      125.83      104.91     16.67 o 
   0   4  15       36.58       44.21      9.46 o 
   2   4  15       68.51       64.73     10.93 o 
   4   4  15      264.06      267.32     17.75 o 
   6   4  15       71.59       47.07      9.63 o 
 -13   5  15       74.06       76.50      9.77 o 
 -11   5  15        0.67        1.54      5.31 o 
  -9   5  15       55.45       62.12     12.91 o 
  -7   5  15       52.26       57.37      8.73 o 
  -5   5  15      227.71      265.81     22.90 o 
  -3   5  15       52.07       54.48      8.57 o 
  -1   5  15        6.62       12.60      5.61 o 
   1   5  15      264.62      259.53     15.43 o 
   3   5  15      108.84      106.90     18.67 o 
   5   5  15       83.74       90.28     12.48 o 
 -12   6  15        8.80       11.04      5.77 o 
 -10   6  15        8.90        6.06      4.82 o 
  -8   6  15       70.07       70.55      9.51 o 
  -6   6  15      538.51      552.72     20.77 o 
  -4   6  15      114.40      126.76     18.67 o 
  -2   6  15        1.61       -0.20      4.98 o 
   0   6  15       33.91       33.16      7.67 o 
   2   6  15       58.26       67.76     10.88 o 
   4   6  15      494.54      579.58     30.17 o 
  -9   7  15       28.01       16.33     11.30 o 
  -7   7  15      262.31      278.50     16.30 o 
  -5   7  15       17.57       23.44      9.33 o 
  -3   7  15       97.11       91.21     10.65 o 
  -1   7  15       14.52       12.83      5.94 o 
   1   7  15        5.65       -7.05      7.05 o 
  -6   8  15       34.15       15.66     13.76 o 
  -4   8  15      102.88      141.08     18.57 o 
  -2   8  15       24.38       52.90     15.49 o 
 -14   0  16        9.73        9.78      6.25 o 
 -12   0  16     1644.07     1744.70     49.06 o 
 -10   0  16     1301.98     1232.51     49.80 o 
  -8   0  16       65.83       70.40     10.25 o 
  -6   0  16       41.80       50.32      8.93 o 
  -4   0  16      115.82      143.00     16.68 o 
  -2   0  16      395.33      408.76     19.52 o 
   0   0  16        1.93       -2.62     15.23 o 
   2   0  16      139.68      165.51     28.73 o 
   4   0  16      116.85      135.97     15.34 o 
   6   0  16      180.27      218.45     23.07 o 
 -13   1  16      169.67      150.18     12.86 o 
 -11   1  16      153.03      128.75     13.01 o 
  -9   1  16       45.91       48.01      6.66 o 
  -7   1  16      108.96      125.94      8.87 o 
  -5   1  16       96.17       89.49     16.33 o 
  -3   1  16       27.02       34.06      6.12 o 
  -1   1  16       17.52       10.15      8.72 o 
   1   1  16       20.52        6.29      7.78 o 
   3   1  16       16.49       18.93      7.05 o 
   5   1  16      723.91      838.10     20.43 o 
 -12   2  16       27.16       14.56      6.47 o 
 -10   2  16       65.59       55.04      8.70 o 
  -8   2  16       18.37       13.31      5.96 o 
  -6   2  16       26.28       27.80      6.80 o 
  -4   2  16        8.30       17.05     10.28 o 
  -2   2  16       57.31       53.94      8.60 o 
   0   2  16       41.37       25.41      6.29 o 
   2   2  16       27.16       32.65      7.17 o 
   4   2  16       93.83       91.63     20.34 o 
 -13   3  16       52.12       43.98      8.42 o 
 -11   3  16       80.15       95.80     17.27 o 
  -9   3  16       33.83       32.82      7.24 o 
  -7   3  16      299.84      329.86     16.41 o 
  -5   3  16       42.76       44.40      8.02 o 
  -3   3  16       17.17       20.69      7.58 o 
  -1   3  16       39.08       36.40      7.56 o 
   1   3  16      132.42      137.65     14.28 o 
   3   3  16      350.90      359.37     17.79 o 
   5   3  16       87.65       95.08     12.59 o 
 -12   4  16       18.83       14.69      7.62 o 
 -10   4  16       21.28       11.21      6.19 o 
  -8   4  16        1.59        4.70      7.74 o 
  -6   4  16      330.70      359.04     17.84 o 
  -4   4  16       65.19       47.54     15.54 o 
  -2   4  16       37.58       26.43      7.09 o 
   0   4  16       64.20       41.50     13.02 o 
   2   4  16       64.78       52.98      9.24 o 
   4   4  16        1.18        3.23      6.43 o 
  -9   5  16       20.94       19.87      6.67 o 
  -7   5  16       37.54       29.08      8.42 o 
  -5   5  16        0.10       -2.47      5.02 o 
  -3   5  16        0.01        2.40      5.58 o 
  -1   5  16       17.14       32.09      7.56 o 
   1   5  16       14.96        6.13      9.68 o 
  -6   6  16       35.62       32.71      7.83 o 
  -4   6  16       66.31       80.79     10.64 o 
  -2   6  16       70.24       51.73      8.88 o 
  -9   1  17      131.22      177.26     13.80 o 
  -7   1  17        0.15        8.58      6.91 o 
  -5   1  17       91.91      110.68      8.62 o 
  -3   1  17      295.83      339.94     12.88 o 
  -1   1  17        4.72        2.16      4.40 o 
   1   1  17      436.34      499.97     21.26 o 
  -8   2  17       26.72       29.87      7.60 o 
  -6   2  17       81.53       52.02      8.79 o 
  -4   2  17        0.16       -4.73      4.73 o 
  -2   2  17        7.89       14.17     13.34 o 
   0   2  17       20.29       19.75      6.57 o 
  -7   3  17      414.25      400.08     18.18 o 
  -5   3  17       87.51       90.96     16.85 o 
  -3   3  17      100.12       84.90     10.47 o 
  -1   3  17      100.59       94.42     18.25 o 
                                                 
